# Supplementary material for: Protective effects of inhalation of essential oils from Mentha piperita leaf on tight junctions and inflammation in allergic rhinitis
Source: Front Allergy. 2022 Dec 12;3:1012183. doi: 10.3389/falgy.2022.1012183 (PMC9790934; doi:10.3389/falgy.2022.1012183)
Supplement: Supplementary file 1 [file Datasheet1.xlsx]

## Sheet: Table S1.
Table S1. Targets of essential oils from Mentha piperita Compounds
Compound Name	PubChem ID	Chemical-Gene Co-Occurrences in Literature
Menthol	1254	Transient Receptor Potential Cation Channel Subfamily M Member 8	Transient Receptor Potential Cation Channel Subfamily A Member 1	Transient Receptor Potential Cation Channel Subfamily V Member 1	Cation Channel Sperm Associated 3	Transient Receptor Potential Cation Channel Subfamily V Member 3	Ankyrin 1	Tenascin R	Transient Receptor Potential Cation Channel Subfamily V Member 4	Transient Receptor Potential Cation Channel Subfamily V Member 2	Interleukin 6	Phospholipase C Zeta 1	Transient Receptor Potential Cation Channel Subfamily M Member 7	Uncoupling Protein 1	C-X-C Motif Chemokine Ligand 8	Dynactin Subunit 6	Axin 2	Calcium Voltage-Gated Channel Subunit Alpha1 I	Tumor Necrosis Factor	Lipase E, Hormone Sensitive Type	Kininogen 1	Cytochrome P450 Family 2 Subfamily A Member 6	Camp-Dependent Protein Kinase	Glucuronosyltransferase	Transient Receptor Potential Cation Channel Subfamily M Member 4	Transient Receptor Potential Cation Channel Subfamily M Member 2	Calumenin	Cytochrome P450 Family 1 Subfamily B Member 1	Mucin 5ac, Oligomeric Mucus/Gel-Forming	Transient Receptor Potential Cation Channel Subfamily M Member 6	Prohibitin 1	Transient Receptor Potential Cation Channel Subfamily M Member 3	Fos Proto-Oncogene, Ap-1 Transcription Factor Subunit	Atp Binding Cassette Subfamily B Member 1	Tachykinin Precursor 1	Acetylcholinesterase (Cartwright Blood Group)	Transient Receptor Potential Cation Channel Subfamily V Member 5	Insulin	Transient Receptor Potential Cation Channel Subfamily V Member 6	Interleukin 10	Purinergic Receptor P2x 3	Phosphoinositide Interacting Regulator Of Transient Receptor Potential Channels	Protein Kinase C Theta	Peptidyl-Lysine N-Acetyltransferase Patz	Transient Receptor Potential Cation Channel Subfamily M Member 5	Prostaglandin-Endoperoxide Synthase 2	Myoblast City	Ribulose-5-Phosphate-3-Epimerase	1-Aminocyclopropane-1-Carboxylate Oxidase Homolog 5
Menthone	26447	(+)-Pulegone Reductase	(+)-Menthofuran Synthase	Acetylcholinesterase (Cartwright Blood Group)	(-)-Isopiperitenone Reductase	Interleukin-6	Myoblast City	Tumor Necrosis Factor	Hydroxysteroid 17-Beta Dehydrogenase 6	Methylenomycin A Resistance Protein	Butyrylcholinesterase	Interleukin 4	Monoterpene Epsilon-Lactone Hydrolase	Phenylalanine Ammonia-Lyase	Unspecific Monooxygenase	Interleukin 10	Monocyclic Monoterpene Ketone Monooxygenase	Isopiperitenol Dehydrogenase	Membrane Metalloendopeptidase	Interleukin 5	Tyrosinase	Alpha Glucosidase	Xenobiotic-Transporting Atpase	Alpha-Amylase	Phenylacetone Monooxygenase	Tropinone Reductase Ii	Btb/Poz And Taz Domain-Containing Protein 3	Fizzy And Cell Division Cycle 20 Related 1	Btb/Poz And Taz Domain-Containing Protein 1	Choriogonadotropin Subunit Beta	Nurs Complex Subunit Red1	Dna Mismatch Repair Protein Muth	Chromosome 1 Open Reading Frame 116	Alpha,Alpha-Trehalose-Phosphate Synthase (Udp-Forming)	Chorismate Mutase 2	Btb/Poz And Taz Domain-Containing Protein 2	Cd8a Molecule	Interleukin 2	Deleted In Azoospermia Like	(2e,6e)-Farnesyl Diphosphate Synthase	1-Deoxy-D-Xylulose-5-Phosphate Synthase	Dihydroflavanol 4-Reductase	Atpase Plasma Membrane Ca2+ Transporting 1	Chorismate Mutase 1, Chloroplastic	Trna N6-Adenosine Threonylcarbamoyltransferase	Interleukin 1 Receptor Associated Kinase 4	Oxysterol Binding Protein	Eag Protein	Dimethylallyltranstransferase
Menthyl acetate	27867	Alpha,Alpha-Trehalose-Phosphate Synthase (Udp-Forming)	Transient Receptor Potential Cation Channel Subfamily M Member 8	Transient Receptor Potential Cation Channel Subfamily A Member 1	Phenylalanine Ammonia-Lyase	Signal Transducer And Activator Of Transcription 5a	Chitinase	Myoblast City	Ribulose-Bisphosphate Carboxylase	Cytochrome P450 Family 3 Subfamily A Member 4	Glutathione-Disulfide Reductase	Mechanistic Target Of Rapamycin Kinase	Peroxidase	Catalase	Superoxide Dismutase
[truncated: 52 more columns]

## Sheet: GeneCard_allergic rhinitis
Table S2. GeneCard_allergic rhinitis
Gene Symbol	Description	Category	Gifts	GC Id	Relevance score	GeneCards Link
IL13	Interleukin 13	Protein Coding	42	GC05P132656	87.2466	https://www.genecards.org/cgi-bin/carddisp.pl?gene=IL13
IL4R	Interleukin 4 Receptor	Protein Coding	47	GC16P027659	49.6929	https://www.genecards.org/cgi-bin/carddisp.pl?gene=IL4R
IL4	Interleukin 4	Protein Coding	45	GC05P132673	45.6832	https://www.genecards.org/cgi-bin/carddisp.pl?gene=IL4
IL5	Interleukin 5	Protein Coding	44	GC05M132541	45.6656	https://www.genecards.org/cgi-bin/carddisp.pl?gene=IL5
IGHE	Immunoglobulin Heavy Constant Epsilon	Protein Coding	30	GC14M112095	44.9705	https://www.genecards.org/cgi-bin/carddisp.pl?gene=IGHE
RNASE3	Ribonuclease A Family Member 3	Protein Coding	40	GC14P020891	44.6897	https://www.genecards.org/cgi-bin/carddisp.pl?gene=RNASE3
CCL11	C-C Motif Chemokine Ligand 11	Protein Coding	42	GC17P034285	37.6471	https://www.genecards.org/cgi-bin/carddisp.pl?gene=CCL11
MS4A2	Membrane Spanning 4-Domains A2	Protein Coding	41	GC11P060088	37.6195	https://www.genecards.org/cgi-bin/carddisp.pl?gene=MS4A2
IFNG	Interferon Gamma	Protein Coding	47	GC12M068154	36.2455	https://www.genecards.org/cgi-bin/carddisp.pl?gene=IFNG
FLG	Filaggrin	Protein Coding	40	GC01M152274	35.7309	https://www.genecards.org/cgi-bin/carddisp.pl?gene=FLG
HRH1	Histamine Receptor H1	Protein Coding	45	GC03P012069	34.7593	https://www.genecards.org/cgi-bin/carddisp.pl?gene=HRH1
IL10	Interleukin 10	Protein Coding	46	GC01M206767	34.4574	https://www.genecards.org/cgi-bin/carddisp.pl?gene=IL10
CXCL8	C-X-C Motif Chemokine Ligand 8	Protein Coding	40	GC04P073740	32.5714	https://www.genecards.org/cgi-bin/carddisp.pl?gene=CXCL8
TNF	Tumor Necrosis Factor	Protein Coding	50	GC06P076864	31.9442	https://www.genecards.org/cgi-bin/carddisp.pl?gene=TNF
CCL5	C-C Motif Chemokine Ligand 5	Protein Coding	42	GC17M035871	30.3082	https://www.genecards.org/cgi-bin/carddisp.pl?gene=CCL5
ALRH	Allergic Rhinitis	Genetic Locus	2	GC00U922352	28.187	https://www.genecards.org/cgi-bin/carddisp.pl?gene=ALRH
ICAM1	Intercellular Adhesion Molecule 1	Protein Coding	49	GC19P010310	27.505	https://www.genecards.org/cgi-bin/carddisp.pl?gene=ICAM1
EPX	Eosinophil Peroxidase	Protein Coding	44	GC17P058192	27.4605	https://www.genecards.org/cgi-bin/carddisp.pl?gene=EPX
IL17A	Interleukin 17A	Protein Coding	41	GC06P052186	27.1996	https://www.genecards.org/cgi-bin/carddisp.pl?gene=IL17A
IL6	Interleukin 6	Protein Coding	48	GC07P022725	26.6288	https://www.genecards.org/cgi-bin/carddisp.pl?gene=IL6
TSLP	Thymic Stromal Lymphopoietin	Protein Coding	38	GC05P111070	26.5314	https://www.genecards.org/cgi-bin/carddisp.pl?gene=TSLP
CCR3	C-C Motif Chemokine Receptor 3	Protein Coding	45	GC03P046276	24.0799	https://www.genecards.org/cgi-bin/carddisp.pl?gene=CCR3
IL18	Interleukin 18	Protein Coding	42	GC11M112143	23.7336	https://www.genecards.org/cgi-bin/carddisp.pl?gene=IL18
CCL17	C-C Motif Chemokine Ligand 17	Protein Coding	38	GC16P057411	23.1296	https://www.genecards.org/cgi-bin/carddisp.pl?gene=CCL17
FOXJ1	Forkhead Box J1	Protein Coding	37	GC17M076136	23.1181	https://www.genecards.org/cgi-bin/carddisp.pl?gene=FOXJ1
IL9	Interleukin 9	Protein Coding	42	GC05M135891	23.0135	https://www.genecards.org/cgi-bin/carddisp.pl?gene=IL9
VCAM1	Vascular Cell Adhesion Molecule 1	Protein Coding	45	GC01P100719	22.9237	https://www.genecards.org/cgi-bin/carddisp.pl?gene=VCAM1
GATA3	GATA Binding Protein 3	Protein Coding	48	GC10P008045	22.7065	https://www.genecards.org/cgi-bin/carddisp.pl?gene=GATA3
IL33	Interleukin 33	Protein Coding	38	GC09P006350	22.4611	https://www.genecards.org/cgi-bin/carddisp.pl?gene=IL33
IL1B	Interleukin 1 Beta	Protein Coding	46	GC02M112829	22.2139	https://www.genecards.org/cgi-bin/carddisp.pl?gene=IL1B
IGES	Immunoglobulin E Concentration, Serum	Genetic Locus	4	GC05U990033	21.9055	https://www.genecards.org/cgi-bin/carddisp.pl?gene=IGES
MIR155	MicroRNA 155	RNA Gene	20	GC21P025573	21.7674	https://www.genecards.org/cgi-bin/carddisp.pl?gene=MIR155
ALOX5	Arachidonate 5-Lipoxygenase	Protein Coding	48	GC10P045374	21.6525	https://www.genecards.org/cgi-bin/carddisp.pl?gene=ALOX5
PLA2G7	Phospholipase A2 Group VII	Protein Coding	49	GC06M061586	21.5613	https://www.genecards.org/cgi-bin/carddisp.pl?gene=PLA2G7
FOXP3	Forkhead Box P3	Protein Coding	46	GC0XM049250	21.4637	https://www.genecards.org/cgi-bin/carddisp.pl?gene=FOXP3
MPO	Myeloperoxidase	Protein Coding	50	GC17M058269	21.1815	https://www.genecards.org/cgi-bin/carddisp.pl?gene=MPO
NGF	Nerve Growth Factor	Protein Coding	49	GC01M115285	21.1631	https://www.genecards.org/cgi-bin/carddisp.pl?gene=NGF
CSF2	Colony Stimulating Factor 2	Protein Coding	42	GC05P132073	21.0262	https://www.genecards.org/cgi-bin/carddisp.pl?gene=CSF2
IL16	Interleukin 16	Protein Coding	40	GC15P081159	20.7291	https://www.genecards.org/cgi-bin/carddisp.pl?gene=IL16
IL21R	Interleukin 21 Receptor	Protein Coding	41	GC16P027663	20.2652	https://www.genecards.org/cgi-bin/carddisp.pl?gene=IL21R
CCL2	C-C Motif Chemokine Ligand 2	Protein Coding	47	GC17P034255	19.8878	https://www.genecards.org/cgi-bin/carddisp.pl?gene=CCL2
IL2	Interleukin 2	Protein Coding	44	GC04M122451	18.5707	https://www.genecards.org/cgi-bin/carddisp.pl?gene=IL2
FCER2	Fc Epsilon Receptor II	Protein Coding	43	GC19M007689	18.4647	https://www.genecards.org/cgi-bin/carddisp.pl?gene=FCER2
ALB	Albumin	Protein Coding	49	GC04P073397	18.4594	https://www.genecards.org/cgi-bin/carddisp.pl?gene=ALB
ATOD1	Dermatitis, Atopic	Genetic Locus	2	GC03U902187	18.3222	https://www.genecards.org/cgi-bin/carddisp.pl?gene=ATOD1
ATOD5	Dermatitis, Atopic, 5	Genetic Locus	2	GC13U900216	18.2472	https://www.genecards.org/cgi-bin/carddisp.pl?gene=ATOD5
ATOD6	Dermatitis, Atopic, 6	Genetic Locus	2	GC05U990174	18.2472	https://www.genecards.org/cgi-bin/carddisp.pl?gene=ATOD6
VIP	Vasoactive Intestinal Peptide	Protein Coding	44	GC06P152750	18.1128	https://www.genecards.org/cgi-bin/carddisp.pl?gene=VIP
ATOD3	Dermatitis, Atopic, 3	Genetic Locus	2	GC20U990080	18.0179	https://www.genecards.org/cgi-bin/carddisp.pl?gene=ATOD3
TLR4	Toll Like Receptor 4	Protein Coding	50	GC09P117704	17.869	https://www.genecards.org/cgi-bin/carddisp.pl?gene=TLR4
FCER1A	Fc Epsilon Receptor Ia	Protein Coding	41	GC01P159259	17.6946	https://www.genecards.org/cgi-bin/carddisp.pl?gene=FCER1A
ATOD7	Dermatitis, Atopic, Susceptibility To, 7	Genetic Locus	1	GC11U901436	17.6254	https://www.genecards.org/cgi-bin/carddisp.pl?gene=ATOD7
ATOD8	Dermatitis, Atopic, 8	Genetic Locus	1	GC04U902095	17.6254	https://www.genecards.org/cgi-bin/carddisp.pl?gene=ATOD8
ATOD9	Dermatitis, Atopic, 9	Genetic Locus	1	GC03U902459	17.6254	https://www.genecards.org/cgi-bin/carddisp.pl?gene=ATOD9
PRG2	Proteoglycan 2, Pro Eosinophil Major Basic Protein	Protein Coding	40	GC11M057386	17.4835	https://www.genecards.org/cgi-bin/carddisp.pl?gene=PRG2
SELE	Selectin E	Protein Coding	42	GC01M169722	17.2257	https://www.genecards.org/cgi-bin/carddisp.pl?gene=SELE
IL3	Interleukin 3	Protein Coding	42	GC05P132060	17.1693	https://www.genecards.org/cgi-bin/carddisp.pl?gene=IL3
NR3C1	Nuclear Receptor Subfamily 3 Group C Member 1	Protein Coding	49	GC05M143277	16.9304	https://www.genecards.org/cgi-bin/carddisp.pl?gene=NR3C1
IL2RA	Interleukin 2 Receptor Subunit Alpha	Protein Coding	49	GC10M006010	16.3165	https://www.genecards.org/cgi-bin/carddisp.pl?gene=IL2RA
HLA-DRB1	Major Histocompatibility Complex, Class II, DR Beta 1	Protein Coding	46	GC06M032578	16.2806	https://www.genecards.org/cgi-bin/carddisp.pl?gene=HLA-DRB1
TLR2	Toll Like Receptor 2	Protein Coding	50	GC04P153684	16.1895	https://www.genecards.org/cgi-bin/carddisp.pl?gene=TLR2
KNG1	Kininogen 1	Protein Coding	46	GC03P186717	16.101	https://www.genecards.org/cgi-bin/carddisp.pl?gene=KNG1
CCR4	C-C Motif Chemokine Receptor 4	Protein Coding	44	GC03P032951	15.8204	https://www.genecards.org/cgi-bin/carddisp.pl?gene=CCR4
CTLA4	Cytotoxic T-Lymphocyte Associated Protein 4	Protein Coding	44	GC02P203867	15.4531	https://www.genecards.org/cgi-bin/carddisp.pl?gene=CTLA4
CCL22	C-C Motif Chemokine Ligand 22	Protein Coding	37	GC16P057359	15.3717	https://www.genecards.org/cgi-bin/carddisp.pl?gene=CCL22
CYSLTR1	Cysteinyl Leukotriene Receptor 1	Protein Coding	42	GC0XM078271	15.348	https://www.genecards.org/cgi-bin/carddisp.pl?gene=CYSLTR1
IL31	Interleukin 31	Protein Coding	35	GC12M122173	15.2979	https://www.genecards.org/cgi-bin/carddisp.pl?gene=IL31
TPT1	Tumor Protein, Translationally-Controlled 1	Protein Coding	45	GC13M045333	15.2275	https://www.genecards.org/cgi-bin/carddisp.pl?gene=TPT1
PTGDR2	Prostaglandin D2 Receptor 2	Protein Coding	41	GC11M060850	15.2105	https://www.genecards.org/cgi-bin/carddisp.pl?gene=PTGDR2
HAVCR1	Hepatitis A Virus Cellular Receptor 1	Protein Coding	41	GC05M157028	15.1535	https://www.genecards.org/cgi-bin/carddisp.pl?gene=HAVCR1
ASRT4	Asthma-Related Traits, Susceptibility To, 4	Genetic Locus	1	GC01U902370	15.1439	https://www.genecards.org/cgi-bin/carddisp.pl?gene=ASRT4
CXCR3	C-X-C Motif Chemokine Receptor 3	Protein Coding	44	GC0XM071615	14.6273	https://www.genecards.org/cgi-bin/carddisp.pl?gene=CXCR3
CCL3	C-C Motif Chemokine Ligand 3	Protein Coding	38	GC17M036088	14.315	https://www.genecards.org/cgi-bin/carddisp.pl?gene=CCL3
CALCA	Calcitonin Related Polypeptide Alpha	Protein Coding	44	GC11M014945	14.2278	https://www.genecards.org/cgi-bin/carddisp.pl?gene=CALCA
CCL26	C-C Motif Chemokine Ligand 26	Protein Coding	37	GC07M075769	13.9035	https://www.genecards.org/cgi-bin/carddisp.pl?gene=CCL26
CLC	Charcot-Leyden Crystal Galectin	Protein Coding	40	GC19M061844	13.7468	https://www.genecards.org/cgi-bin/carddisp.pl?gene=CLC
SDAD1	SDA1 Domain Containing 1	Protein Coding	33	GC04M075940	13.4655	https://www.genecards.org/cgi-bin/carddisp.pl?gene=SDAD1
STAT6	Signal Transducer And Activator Of Transcription 6	Protein Coding	49	GC12M057095	13.4569	https://www.genecards.org/cgi-bin/carddisp.pl?gene=STAT6
CCL24	C-C Motif Chemokine Ligand 24	Protein Coding	36	GC07M076562	13.2117	https://www.genecards.org/cgi-bin/carddisp.pl?gene=CCL24
IL1A	Interleukin 1 Alpha	Protein Coding	43	GC02M112773	13.1324	https://www.genecards.org/cgi-bin/carddisp.pl?gene=IL1A
SCGB1A1	Secretoglobin Family 1A Member 1	Protein Coding	40	GC11P062405	13.046	https://www.genecards.org/cgi-bin/carddisp.pl?gene=SCGB1A1
SPINK5	Serine Peptidase Inhibitor Kazal Type 5	Protein Coding	42	GC05P148025	13.0345	https://www.genecards.org/cgi-bin/carddisp.pl?gene=SPINK5
HLA-DQB1	Major Histocompatibility Complex, Class II, DQ Beta 1	Protein Coding	43	GC06M061358	12.9647	https://www.genecards.org/cgi-bin/carddisp.pl?gene=HLA-DQB1
CD14	CD14 Molecule	Protein Coding	45	GC05M140631	12.8582	https://www.genecards.org/cgi-bin/carddisp.pl?gene=CD14
TAC1	Tachykinin Precursor 1	Protein Coding	42	GC07P097731	12.8353	https://www.genecards.org/cgi-bin/carddisp.pl?gene=TAC1
DNAH5	Dynein Axonemal Heavy Chain 5	Protein Coding	40	GC05M013693	12.8318	https://www.genecards.org/cgi-bin/carddisp.pl?gene=DNAH5
CCR6	C-C Motif Chemokine Receptor 6	Protein Coding	44	GC06P167111	12.8221	https://www.genecards.org/cgi-bin/carddisp.pl?gene=CCR6
IL1RL1	Interleukin 1 Receptor Like 1	Protein Coding	41	GC02P102294	12.7038	https://www.genecards.org/cgi-bin/carddisp.pl?gene=IL1RL1
SELL	Selectin L	Protein Coding	42	GC01M169690	12.6068	https://www.genecards.org/cgi-bin/carddisp.pl?gene=SELL
CD4	CD4 Molecule	Protein Coding	48	GC12P006786	12.595	https://www.genecards.org/cgi-bin/carddisp.pl?gene=CD4
TLR9	Toll Like Receptor 9	Protein Coding	45	GC03M052222	12.0967	https://www.genecards.org/cgi-bin/carddisp.pl?gene=TLR9
TBXA2R	Thromboxane A2 Receptor	Protein Coding	48	GC19M003594	11.7418	https://www.genecards.org/cgi-bin/carddisp.pl?gene=TBXA2R
ELANE	Elastase, Neutrophil Expressed	Protein Coding	48	GC19P002165	11.6925	https://www.genecards.org/cgi-bin/carddisp.pl?gene=ELANE
HLA-B	Major Histocompatibility Complex, Class I, B	Protein Coding	46	GC06M061261	11.648	https://www.genecards.org/cgi-bin/carddisp.pl?gene=HLA-B
DEFB4A	Defensin Beta 4A	Protein Coding	34	GC08P007895	11.6159	https://www.genecards.org/cgi-bin/carddisp.pl?gene=DEFB4A
SFTPD	Surfactant Protein D	Protein Coding	43	GC10M079937	11.6122	https://www.genecards.org/cgi-bin/carddisp.pl?gene=SFTPD
TGFB1	Transforming Growth Factor Beta 1	Protein Coding	50	GC19M041301	11.611	https://www.genecards.org/cgi-bin/carddisp.pl?gene=TGFB1
ADRB2	Adrenoceptor Beta 2	Protein Coding	48	GC05P148825	11.4675	https://www.genecards.org/cgi-bin/carddisp.pl?gene=ADRB2
ADAM33	ADAM Metallopeptidase Domain 33	Protein Coding	38	GC20M003669	11.3679	https://www.genecards.org/cgi-bin/carddisp.pl?gene=ADAM33
CD86	CD86 Molecule	Protein Coding	42	GC03P122055	10.8384	https://www.genecards.org/cgi-bin/carddisp.pl?gene=CD86
BDNF	Brain Derived Neurotrophic Factor	Protein Coding	46	GC11M027654	10.8042	https://www.genecards.org/cgi-bin/carddisp.pl?gene=BDNF
ICOSLG	Inducible T Cell Costimulator Ligand	Protein Coding	39	GC21M044222	10.7555	https://www.genecards.org/cgi-bin/carddisp.pl?gene=ICOSLG
CD40LG	CD40 Ligand	Protein Coding	47	GC0XP136649	10.7493	https://www.genecards.org/cgi-bin/carddisp.pl?gene=CD40LG
CCL7	C-C Motif Chemokine Ligand 7	Protein Coding	41	GC17P034270	10.6237	https://www.genecards.org/cgi-bin/carddisp.pl?gene=CCL7
PLCG2	Phospholipase C Gamma 2	Protein Coding	51	GC16P081773	10.4757	https://www.genecards.org/cgi-bin/carddisp.pl?gene=PLCG2
HRH4	Histamine Receptor H4	Protein Coding	45	GC18P024460	10.4338	https://www.genecards.org/cgi-bin/carddisp.pl?gene=HRH4
CD69	CD69 Molecule	Protein Coding	41	GC12M019779	10.3574	https://www.genecards.org/cgi-bin/carddisp.pl?gene=CD69
ENPP3	Ectonucleotide Pyrophosphatase/Phosphodiesterase 3	Protein Coding	43	GC06P131617	10.26	https://www.genecards.org/cgi-bin/carddisp.pl?gene=ENPP3
CD40	CD40 Molecule	Protein Coding	47	GC20P046118	10.2106	https://www.genecards.org/cgi-bin/carddisp.pl?gene=CD40
TLR3	Toll Like Receptor 3	Protein Coding	50	GC04P186059	10.1848	https://www.genecards.org/cgi-bin/carddisp.pl?gene=TLR3
CFTR	CF Transmembrane Conductance Regulator	Protein Coding	50	GC07P117287	10.1344	https://www.genecards.org/cgi-bin/carddisp.pl?gene=CFTR
CXCL10	C-X-C Motif Chemokine Ligand 10	Protein Coding	43	GC04M076021	10.1158	https://www.genecards.org/cgi-bin/carddisp.pl?gene=CXCL10
F2RL1	F2R Like Trypsin Receptor 1	Protein Coding	45	GC05P076818	10.039	https://www.genecards.org/cgi-bin/carddisp.pl?gene=F2RL1
IL17F	Interleukin 17F	Protein Coding	42	GC06M061661	10.0095	https://www.genecards.org/cgi-bin/carddisp.pl?gene=IL17F
CCL13	C-C Motif Chemokine Ligand 13	Protein Coding	36	GC17P034356	9.98825	https://www.genecards.org/cgi-bin/carddisp.pl?gene=CCL13
ITGAL	Integrin Subunit Alpha L	Protein Coding	45	GC16P030472	9.975	https://www.genecards.org/cgi-bin/carddisp.pl?gene=ITGAL
TACR1	Tachykinin Receptor 1	Protein Coding	45	GC02M075047	9.86155	https://www.genecards.org/cgi-bin/carddisp.pl?gene=TACR1
CX3CR1	C-X3-C Motif Chemokine Receptor 1	Protein Coding	43	GC03M039279	9.7613	https://www.genecards.org/cgi-bin/carddisp.pl?gene=CX3CR1
SYK	Spleen Associated Tyrosine Kinase	Protein Coding	49	GC09P091849	9.76045	https://www.genecards.org/cgi-bin/carddisp.pl?gene=SYK
IL1R1	Interleukin 1 Receptor Type 1	Protein Coding	45	GC02P102136	9.60117	https://www.genecards.org/cgi-bin/carddisp.pl?gene=IL1R1
SOCS3	Suppressor Of Cytokine Signaling 3	Protein Coding	42	GC17M078356	9.51016	https://www.genecards.org/cgi-bin/carddisp.pl?gene=SOCS3
CMA1	Chymase 1	Protein Coding	43	GC14M024506	9.50221	https://www.genecards.org/cgi-bin/carddisp.pl?gene=CMA1
NPSR1	Neuropeptide S Receptor 1	Protein Coding	40	GC07P034664	9.33108	https://www.genecards.org/cgi-bin/carddisp.pl?gene=NPSR1
MBL2	Mannose Binding Lectin 2	Protein Coding	46	GC10M052760	9.22905	https://www.genecards.org/cgi-bin/carddisp.pl?gene=MBL2
CYP3A4	Cytochrome P450 Family 3 Subfamily A Member 4	Protein Coding	49	GC07M099759	9.19279	https://www.genecards.org/cgi-bin/carddisp.pl?gene=CYP3A4
CCL27	C-C Motif Chemokine Ligand 27	Protein Coding	35	GC09M034662	9.18494	https://www.genecards.org/cgi-bin/carddisp.pl?gene=CCL27
TNFRSF8	TNF Receptor Superfamily Member 8	Protein Coding	42	GC01P012063	9.15458	https://www.genecards.org/cgi-bin/carddisp.pl?gene=TNFRSF8
ACE	Angiotensin I Converting Enzyme	Protein Coding	50	GC17P063477	9.10491	https://www.genecards.org/cgi-bin/carddisp.pl?gene=ACE
CD79A	CD79a Molecule	Protein Coding	46	GC19P041877	8.9816	https://www.genecards.org/cgi-bin/carddisp.pl?gene=CD79A
S100A7	S100 Calcium Binding Protein A7	Protein Coding	40	GC01M153457	8.9523	https://www.genecards.org/cgi-bin/carddisp.pl?gene=S100A7
AOC1	Amine Oxidase Copper Containing 1	Protein Coding	39	GC07P150824	8.91791	https://www.genecards.org/cgi-bin/carddisp.pl?gene=AOC1
NAT2	N-Acetyltransferase 2	Protein Coding	42	GC08P018391	8.82342	https://www.genecards.org/cgi-bin/carddisp.pl?gene=NAT2
HLA-G	Major Histocompatibility Complex, Class I, G	Protein Coding	44	GC06P076812	8.81957	https://www.genecards.org/cgi-bin/carddisp.pl?gene=HLA-G
NPY	Neuropeptide Y	Protein Coding	45	GC07P024290	8.81391	https://www.genecards.org/cgi-bin/carddisp.pl?gene=NPY
POSTN	Periostin	Protein Coding	44	GC13M037562	8.78437	https://www.genecards.org/cgi-bin/carddisp.pl?gene=POSTN
CLEC7A	C-Type Lectin Domain Containing 7A	Protein Coding	44	GC12M019786	8.75282	https://www.genecards.org/cgi-bin/carddisp.pl?gene=CLEC7A
CCR7	C-C Motif Chemokine Receptor 7	Protein Coding	44	GC17M041052	8.68483	https://www.genecards.org/cgi-bin/carddisp.pl?gene=CCR7
HNMT	Histamine N-Methyltransferase	Protein Coding	45	GC02P137964	8.66367	https://www.genecards.org/cgi-bin/carddisp.pl?gene=HNMT
TAP1	Transporter 1, ATP Binding Cassette Subfamily B Member	Protein Coding	46	GC06M061365	8.63632	https://www.genecards.org/cgi-bin/carddisp.pl?gene=TAP1
PTGDR	Prostaglandin D2 Receptor	Protein Coding	46	GC14P052267	8.55512	https://www.genecards.org/cgi-bin/carddisp.pl?gene=PTGDR
IL22	Interleukin 22	Protein Coding	41	GC12M068248	8.54792	https://www.genecards.org/cgi-bin/carddisp.pl?gene=IL22
CSN1S1	Casein Alpha S1	Protein Coding	35	GC04P069932	8.54607	https://www.genecards.org/cgi-bin/carddisp.pl?gene=CSN1S1
ITK	IL2 Inducible T Cell Kinase	Protein Coding	51	GC05P157158	8.53781	https://www.genecards.org/cgi-bin/carddisp.pl?gene=ITK
IL7	Interleukin 7	Protein Coding	41	GC08M078689	8.53157	https://www.genecards.org/cgi-bin/carddisp.pl?gene=IL7
TAP2	Transporter 2, ATP Binding Cassette Subfamily B Member	Protein Coding	44	GC06M032821	8.48564	https://www.genecards.org/cgi-bin/carddisp.pl?gene=TAP2
SFTPA1	Surfactant Protein A1	Protein Coding	43	GC10P091431	8.47371	https://www.genecards.org/cgi-bin/carddisp.pl?gene=SFTPA1
EDN1	Endothelin 1	Protein Coding	48	GC06P012256	8.40832	https://www.genecards.org/cgi-bin/carddisp.pl?gene=EDN1
IL37	Interleukin 37	Protein Coding	37	GC02P120918	8.34991	https://www.genecards.org/cgi-bin/carddisp.pl?gene=IL37
CDSN	Corneodesmosin	Protein Coding	42	GC06M031115	8.29101	https://www.genecards.org/cgi-bin/carddisp.pl?gene=CDSN
KITLG	KIT Ligand	Protein Coding	44	GC12M088492	8.27151	https://www.genecards.org/cgi-bin/carddisp.pl?gene=KITLG
C5AR1	Complement C5a Receptor 1	Protein Coding	44	GC19P047290	8.23195	https://www.genecards.org/cgi-bin/carddisp.pl?gene=C5AR1
IL15	Interleukin 15	Protein Coding	40	GC04P141636	8.15369	https://www.genecards.org/cgi-bin/carddisp.pl?gene=IL15
SELP	Selectin P	Protein Coding	45	GC01M169558	8.11299	https://www.genecards.org/cgi-bin/carddisp.pl?gene=SELP
MUC5AC	Mucin 5AC, Oligomeric Mucus/Gel-Forming	Protein Coding	39	GC11P001581	8.09314	https://www.genecards.org/cgi-bin/carddisp.pl?gene=MUC5AC
STAT3	Signal Transducer And Activator Of Transcription 3	Protein Coding	50	GC17M042313	7.97798	https://www.genecards.org/cgi-bin/carddisp.pl?gene=STAT3
CCL4	C-C Motif Chemokine Ligand 4	Protein Coding	38	GC17P036103	7.79712	https://www.genecards.org/cgi-bin/carddisp.pl?gene=CCL4
NOD2	Nucleotide Binding Oligomerization Domain Containing 2	Protein Coding	47	GC16P050693	7.78361	https://www.genecards.org/cgi-bin/carddisp.pl?gene=NOD2
CCL20	C-C Motif Chemokine Ligand 20	Protein Coding	42	GC02P227835	7.75294	https://www.genecards.org/cgi-bin/carddisp.pl?gene=CCL20
POMC	Proopiomelanocortin	Protein Coding	48	GC02M025160	7.71945	https://www.genecards.org/cgi-bin/carddisp.pl?gene=POMC
PTGS1	Prostaglandin-Endoperoxide Synthase 1	Protein Coding	46	GC09P122370	7.68962	https://www.genecards.org/cgi-bin/carddisp.pl?gene=PTGS1
TRPV1	Transient Receptor Potential Cation Channel Subfamily V Member 1	Protein Coding	46	GC17M003565	7.6446	https://www.genecards.org/cgi-bin/carddisp.pl?gene=TRPV1
HLA-C	Major Histocompatibility Complex, Class I, C	Protein Coding	45	GC06M061260	7.57721	https://www.genecards.org/cgi-bin/carddisp.pl?gene=HLA-C
NTF3	Neurotrophin 3	Protein Coding	42	GC12P005432	7.56907	https://www.genecards.org/cgi-bin/carddisp.pl?gene=NTF3
TLR7	Toll Like Receptor 7	Protein Coding	46	GC0XP012867	7.44417	https://www.genecards.org/cgi-bin/carddisp.pl?gene=TLR7
NOS2	Nitric Oxide Synthase 2	Protein Coding	48	GC17M027756	7.404	https://www.genecards.org/cgi-bin/carddisp.pl?gene=NOS2
LTC4S	Leukotriene C4 Synthase	Protein Coding	42	GC05P179793	7.33518	https://www.genecards.org/cgi-bin/carddisp.pl?gene=LTC4S
HP	Haptoglobin	Protein Coding	45	GC16P072089	7.31113	https://www.genecards.org/cgi-bin/carddisp.pl?gene=HP
HLA-DQA1	Major Histocompatibility Complex, Class II, DQ Alpha 1	Protein Coding	43	GC06P076895	7.21039	https://www.genecards.org/cgi-bin/carddisp.pl?gene=HLA-DQA1
TGFBR1	Transforming Growth Factor Beta Receptor 1	Protein Coding	52	GC09P099104	7.19681	https://www.genecards.org/cgi-bin/carddisp.pl?gene=TGFBR1
HLA-A	Major Histocompatibility Complex, Class I, A	Protein Coding	46	GC06P076821	7.15913	https://www.genecards.org/cgi-bin/carddisp.pl?gene=HLA-A
PDE4A	Phosphodiesterase 4A	Protein Coding	45	GC19P010416	7.12039	https://www.genecards.org/cgi-bin/carddisp.pl?gene=PDE4A
SIK3	SIK Family Kinase 3	Protein Coding	42	GC11M116843	7.07147	https://www.genecards.org/cgi-bin/carddisp.pl?gene=SIK3
PPBP	Pro-Platelet Basic Protein	Protein Coding	42	GC04M073986	7.06873	https://www.genecards.org/cgi-bin/carddisp.pl?gene=PPBP
IL12RB1	Interleukin 12 Receptor Subunit Beta 1	Protein Coding	44	GC19M018058	7.04726	https://www.genecards.org/cgi-bin/carddisp.pl?gene=IL12RB1
CCR5	C-C Motif Chemokine Receptor 5	Protein Coding	45	GC03P046383	6.98273	https://www.genecards.org/cgi-bin/carddisp.pl?gene=CCR5
CCL1	C-C Motif Chemokine Ligand 1	Protein Coding	37	GC17M034441	6.93134	https://www.genecards.org/cgi-bin/carddisp.pl?gene=CCL1
CARMIL2	Capping Protein Regulator And Myosin 1 Linker 2	Protein Coding	29	GC16P067644	6.9207	https://www.genecards.org/cgi-bin/carddisp.pl?gene=CARMIL2
LTA	Lymphotoxin Alpha	Protein Coding	41	GC06P076862	6.88437	https://www.genecards.org/cgi-bin/carddisp.pl?gene=LTA
PHF11	PHD Finger Protein 11	Protein Coding	36	GC13P049495	6.85386	https://www.genecards.org/cgi-bin/carddisp.pl?gene=PHF11
FCGR3A	Fc Gamma Receptor IIIa	Protein Coding	44	GC01M161541	6.82778	https://www.genecards.org/cgi-bin/carddisp.pl?gene=FCGR3A
IL18R1	Interleukin 18 Receptor 1	Protein Coding	42	GC02P102311	6.81557	https://www.genecards.org/cgi-bin/carddisp.pl?gene=IL18R1
PGM3	Phosphoglucomutase 3	Protein Coding	43	GC06M083161	6.81432	https://www.genecards.org/cgi-bin/carddisp.pl?gene=PGM3
EMSY	EMSY Transcriptional Repressor, BRCA2 Interacting	Protein Coding	32	GC11P077480	6.77096	https://www.genecards.org/cgi-bin/carddisp.pl?gene=EMSY
HLA-DPB1	Major Histocompatibility Complex, Class II, DP Beta 1	Protein Coding	45	GC06P076901	6.76558	https://www.genecards.org/cgi-bin/carddisp.pl?gene=HLA-DPB1
CD28	CD28 Molecule	Protein Coding	45	GC02P203706	6.72774	https://www.genecards.org/cgi-bin/carddisp.pl?gene=CD28
TLR8	Toll Like Receptor 8	Protein Coding	47	GC0XP012924	6.70626	https://www.genecards.org/cgi-bin/carddisp.pl?gene=TLR8
TNFSF11	TNF Superfamily Member 11	Protein Coding	46	GC13P042562	6.70006	https://www.genecards.org/cgi-bin/carddisp.pl?gene=TNFSF11
BGLAP	Bone Gamma-Carboxyglutamate Protein	Protein Coding	40	GC01P156242	6.68673	https://www.genecards.org/cgi-bin/carddisp.pl?gene=BGLAP
HYDIN	HYDIN Axonemal Central Pair Apparatus Protein	Protein Coding	37	GC16M070905	6.68634	https://www.genecards.org/cgi-bin/carddisp.pl?gene=HYDIN
HAVCR2	Hepatitis A Virus Cellular Receptor 2	Protein Coding	44	GC05M157063	6.68613	https://www.genecards.org/cgi-bin/carddisp.pl?gene=HAVCR2
CD8A	CD8a Molecule	Protein Coding	45	GC02M086784	6.67515	https://www.genecards.org/cgi-bin/carddisp.pl?gene=CD8A
ITGAM	Integrin Subunit Alpha M	Protein Coding	46	GC16P039480	6.65942	https://www.genecards.org/cgi-bin/carddisp.pl?gene=ITGAM
CXCL5	C-X-C Motif Chemokine Ligand 5	Protein Coding	40	GC04M073995	6.61698	https://www.genecards.org/cgi-bin/carddisp.pl?gene=CXCL5
TIMP1	TIMP Metallopeptidase Inhibitor 1	Protein Coding	43	GC0XP047583	6.60376	https://www.genecards.org/cgi-bin/carddisp.pl?gene=TIMP1
LRRC32	Leucine Rich Repeat Containing 32	Protein Coding	40	GC11M076657	6.53054	https://www.genecards.org/cgi-bin/carddisp.pl?gene=LRRC32
TGFBR2	Transforming Growth Factor Beta Receptor 2	Protein Coding	50	GC03P030623	6.52453	https://www.genecards.org/cgi-bin/carddisp.pl?gene=TGFBR2
CCL18	C-C Motif Chemokine Ligand 18	Protein Coding	35	GC17P036064	6.4885	https://www.genecards.org/cgi-bin/carddisp.pl?gene=CCL18
IPO8	Importin 8	Protein Coding	38	GC12M030628	6.45257	https://www.genecards.org/cgi-bin/carddisp.pl?gene=IPO8
MMP9	Matrix Metallopeptidase 9	Protein Coding	53	GC20P046008	6.45104	https://www.genecards.org/cgi-bin/carddisp.pl?gene=MMP9
IL5RA	Interleukin 5 Receptor Subunit Alpha	Protein Coding	45	GC03M003066	6.43489	https://www.genecards.org/cgi-bin/carddisp.pl?gene=IL5RA
NFKB1	Nuclear Factor Kappa B Subunit 1	Protein Coding	50	GC04P102501	6.41589	https://www.genecards.org/cgi-bin/carddisp.pl?gene=NFKB1
CXCL9	C-X-C Motif Chemokine Ligand 9	Protein Coding	38	GC04M076001	6.40705	https://www.genecards.org/cgi-bin/carddisp.pl?gene=CXCL9
SFTPA2	Surfactant Protein A2	Protein Coding	41	GC10M081337	6.40143	https://www.genecards.org/cgi-bin/carddisp.pl?gene=SFTPA2
EGFR	Epidermal Growth Factor Receptor	Protein Coding	52	GC07P055019	6.33942	https://www.genecards.org/cgi-bin/carddisp.pl?gene=EGFR
SPEF2	Sperm Flagellar 2	Protein Coding	35	GC05P035618	6.32714	https://www.genecards.org/cgi-bin/carddisp.pl?gene=SPEF2
SPAG1	Sperm Associated Antigen 1	Protein Coding	39	GC08P100157	6.26134	https://www.genecards.org/cgi-bin/carddisp.pl?gene=SPAG1
RSPH1	Radial Spoke Head Component 1	Protein Coding	39	GC21M042472	6.26134	https://www.genecards.org/cgi-bin/carddisp.pl?gene=RSPH1
CCDC65	Coiled-Coil Domain Containing 65	Protein Coding	35	GC12P048904	6.26134	https://www.genecards.org/cgi-bin/carddisp.pl?gene=CCDC65
DNAAF5	Dynein Axonemal Assembly Factor 5	Protein Coding	35	GC07P000726	6.26134	https://www.genecards.org/cgi-bin/carddisp.pl?gene=DNAAF5
CFAP298	Cilia And Flagella Associated Protein 298	Protein Coding	31	GC21M032593	6.26134	https://www.genecards.org/cgi-bin/carddisp.pl?gene=CFAP298
DNAAF11	Dynein Axonemal Assembly Factor 11	Protein Coding	31	GC08M132571	6.26134	https://www.genecards.org/cgi-bin/carddisp.pl?gene=DNAAF11
MCIDAS	Multiciliate Differentiation And DNA Synthesis Associated Cell Cycle Protein	Protein Coding	29	GC05M055219	6.26134	https://www.genecards.org/cgi-bin/carddisp.pl?gene=MCIDAS
ODAD2	Outer Dynein Arm Docking Complex Subunit 2	Protein Coding	27	GC10M027778	6.26134	https://www.genecards.org/cgi-bin/carddisp.pl?gene=ODAD2
CXCR1	C-X-C Motif Chemokine Receptor 1	Protein Coding	42	GC02M218162	6.24937	https://www.genecards.org/cgi-bin/carddisp.pl?gene=CXCR1
DNAL1	Dynein Axonemal Light Chain 1	Protein Coding	40	GC14P073644	6.21381	https://www.genecards.org/cgi-bin/carddisp.pl?gene=DNAL1
RSPH4A	Radial Spoke Head Component 4A	Protein Coding	37	GC06P116616	6.21381	https://www.genecards.org/cgi-bin/carddisp.pl?gene=RSPH4A
RSPH9	Radial Spoke Head Component 9	Protein Coding	37	GC06P077074	6.21381	https://www.genecards.org/cgi-bin/carddisp.pl?gene=RSPH9
FCGR1A	Fc Gamma Receptor Ia	Protein Coding	41	GC01P149788	6.12974	https://www.genecards.org/cgi-bin/carddisp.pl?gene=FCGR1A
CAMP	Cathelicidin Antimicrobial Peptide	Protein Coding	40	GC03P048674	6.12781	https://www.genecards.org/cgi-bin/carddisp.pl?gene=CAMP
CRLF2	Cytokine Receptor Like Factor 2	Protein Coding	38	GC0XM001190	6.11238	https://www.genecards.org/cgi-bin/carddisp.pl?gene=CRLF2
CSF3	Colony Stimulating Factor 3	Protein Coding	40	GC17P040015	6.09699	https://www.genecards.org/cgi-bin/carddisp.pl?gene=CSF3
TBX21	T-Box Transcription Factor 21	Protein Coding	45	GC17P047733	6.09499	https://www.genecards.org/cgi-bin/carddisp.pl?gene=TBX21
IL1RN	Interleukin 1 Receptor Antagonist	Protein Coding	48	GC02P120921	6.0268	https://www.genecards.org/cgi-bin/carddisp.pl?gene=IL1RN
SLC27A4	Solute Carrier Family 27 Member 4	Protein Coding	44	GC09P128340	5.9968	https://www.genecards.org/cgi-bin/carddisp.pl?gene=SLC27A4
COX4I2	Cytochrome C Oxidase Subunit 4I2	Protein Coding	41	GC20P031637	5.9968	https://www.genecards.org/cgi-bin/carddisp.pl?gene=COX4I2
CRP	C-Reactive Protein	Protein Coding	45	GC01M159725	5.99278	https://www.genecards.org/cgi-bin/carddisp.pl?gene=CRP
SCGB3A2	Secretoglobin Family 3A Member 2	Protein Coding	39	GC05P147870	5.96563	https://www.genecards.org/cgi-bin/carddisp.pl?gene=SCGB3A2
CCL21	C-C Motif Chemokine Ligand 21	Protein Coding	41	GC09M034709	5.96282	https://www.genecards.org/cgi-bin/carddisp.pl?gene=CCL21
VEGFA	Vascular Endothelial Growth Factor A	Protein Coding	47	GC06P043770	5.93664	https://www.genecards.org/cgi-bin/carddisp.pl?gene=VEGFA
CD1D	CD1d Molecule	Protein Coding	42	GC01P158178	5.87575	https://www.genecards.org/cgi-bin/carddisp.pl?gene=CD1D
IL12B	Interleukin 12B	Protein Coding	43	GC05M159314	5.8547	https://www.genecards.org/cgi-bin/carddisp.pl?gene=IL12B
TNFRSF4	TNF Receptor Superfamily Member 4	Protein Coding	41	GC01M001211	5.84509	https://www.genecards.org/cgi-bin/carddisp.pl?gene=TNFRSF4
CYP2D6	Cytochrome P450 Family 2 Subfamily D Member 6	Protein Coding	48	GC22M042126	5.82601	https://www.genecards.org/cgi-bin/carddisp.pl?gene=CYP2D6
FN1	Fibronectin 1	Protein Coding	49	GC02M215360	5.80402	https://www.genecards.org/cgi-bin/carddisp.pl?gene=FN1
GSTP1	Glutathione S-Transferase Pi 1	Protein Coding	49	GC11P067583	5.79531	https://www.genecards.org/cgi-bin/carddisp.pl?gene=GSTP1
DNAI2	Dynein Axonemal Intermediate Chain 2	Protein Coding	39	GC17P074274	5.78881	https://www.genecards.org/cgi-bin/carddisp.pl?gene=DNAI2
ZMYND10	Zinc Finger MYND-Type Containing 10	Protein Coding	38	GC03M050965	5.78881	https://www.genecards.org/cgi-bin/carddisp.pl?gene=ZMYND10
DNAH1	Dynein Axonemal Heavy Chain 1	Protein Coding	37	GC03P052314	5.78881	https://www.genecards.org/cgi-bin/carddisp.pl?gene=DNAH1
CCDC39	Coiled-Coil Domain Containing 39	Protein Coding	36	GC03M180602	5.78881	https://www.genecards.org/cgi-bin/carddisp.pl?gene=CCDC39
CCDC40	Coiled-Coil Domain Containing 40	Protein Coding	36	GC17P080037	5.78881	https://www.genecards.org/cgi-bin/carddisp.pl?gene=CCDC40
CCDC103	Coiled-Coil Domain Containing 103	Protein Coding	35	GC17P050892	5.78881	https://www.genecards.org/cgi-bin/carddisp.pl?gene=CCDC103
RNASE2	Ribonuclease A Family Member 2	Protein Coding	40	GC14P030645	5.7744	https://www.genecards.org/cgi-bin/carddisp.pl?gene=RNASE2
PI3	Peptidase Inhibitor 3	Protein Coding	38	GC20P045174	5.7581	https://www.genecards.org/cgi-bin/carddisp.pl?gene=PI3
TLR1	Toll Like Receptor 1	Protein Coding	46	GC04M038793	5.75241	https://www.genecards.org/cgi-bin/carddisp.pl?gene=TLR1
CXCL2	C-X-C Motif Chemokine Ligand 2	Protein Coding	39	GC04M074097	5.71789	https://www.genecards.org/cgi-bin/carddisp.pl?gene=CXCL2
DNAAF2	Dynein Axonemal Assembly Factor 2	Protein Coding	36	GC14M049625	5.67747	https://www.genecards.org/cgi-bin/carddisp.pl?gene=DNAAF2
CYSLTR2	Cysteinyl Leukotriene Receptor 2	Protein Coding	47	GC13P048653	5.60606	https://www.genecards.org/cgi-bin/carddisp.pl?gene=CYSLTR2
IL2RB	Interleukin 2 Receptor Subunit Beta	Protein Coding	48	GC22M037125	5.58232	https://www.genecards.org/cgi-bin/carddisp.pl?gene=IL2RB
SERPINE1	Serpin Family E Member 1	Protein Coding	49	GC07P101127	5.55436	https://www.genecards.org/cgi-bin/carddisp.pl?gene=SERPINE1
PTPN22	Protein Tyrosine Phosphatase Non-Receptor Type 22	Protein Coding	47	GC01M113813	5.50494	https://www.genecards.org/cgi-bin/carddisp.pl?gene=PTPN22
LTF	Lactotransferrin	Protein Coding	44	GC03M046435	5.44516	https://www.genecards.org/cgi-bin/carddisp.pl?gene=LTF
CD80	CD80 Molecule	Protein Coding	41	GC03M119524	5.42062	https://www.genecards.org/cgi-bin/carddisp.pl?gene=CD80
ITGB2	Integrin Subunit Beta 2	Protein Coding	49	GC21M044885	5.39835	https://www.genecards.org/cgi-bin/carddisp.pl?gene=ITGB2
DNAH11	Dynein Axonemal Heavy Chain 11	Protein Coding	43	GC07P021543	5.3792	https://www.genecards.org/cgi-bin/carddisp.pl?gene=DNAH11
CSF1	Colony Stimulating Factor 1	Protein Coding	43	GC01P109911	5.34011	https://www.genecards.org/cgi-bin/carddisp.pl?gene=CSF1
IL31RA	Interleukin 31 Receptor A	Protein Coding	43	GC05P055840	5.31734	https://www.genecards.org/cgi-bin/carddisp.pl?gene=IL31RA
TRPM8	Transient Receptor Potential Cation Channel Subfamily M Member 8	Protein Coding	44	GC02P233917	5.31733	https://www.genecards.org/cgi-bin/carddisp.pl?gene=TRPM8
ALOX5AP	Arachidonate 5-Lipoxygenase Activating Protein	Protein Coding	44	GC13P030713	5.3124	https://www.genecards.org/cgi-bin/carddisp.pl?gene=ALOX5AP
PTGS2	Prostaglandin-Endoperoxide Synthase 2	Protein Coding	48	GC01M186640	5.29576	https://www.genecards.org/cgi-bin/carddisp.pl?gene=PTGS2
NEU1	Neuraminidase 1	Protein Coding	44	GC06M031857	5.26826	https://www.genecards.org/cgi-bin/carddisp.pl?gene=NEU1
OFD1	OFD1 Centriole And Centriolar Satellite Protein	Protein Coding	42	GC0XP013734	5.25247	https://www.genecards.org/cgi-bin/carddisp.pl?gene=OFD1
CCNO	Cyclin O	Protein Coding	42	GC05M055231	5.25247	https://www.genecards.org/cgi-bin/carddisp.pl?gene=CCNO
DNAI1	Dynein Axonemal Intermediate Chain 1	Protein Coding	41	GC09P034457	5.25247	https://www.genecards.org/cgi-bin/carddisp.pl?gene=DNAI1
RPGR	Retinitis Pigmentosa GTPase Regulator	Protein Coding	41	GC0XM038269	5.25247	https://www.genecards.org/cgi-bin/carddisp.pl?gene=RPGR
TTC12	Tetratricopeptide Repeat Domain 12	Protein Coding	39	GC11P113314	5.25247	https://www.genecards.org/cgi-bin/carddisp.pl?gene=TTC12
DNAAF1	Dynein Axonemal Assembly Factor 1	Protein Coding	37	GC16P084145	5.25247	https://www.genecards.org/cgi-bin/carddisp.pl?gene=DNAAF1
RSPH3	Radial Spoke Head 3	Protein Coding	36	GC06M158948	5.25247	https://www.genecards.org/cgi-bin/carddisp.pl?gene=RSPH3
DNAAF3	Dynein Axonemal Assembly Factor 3	Protein Coding	36	GC19M055158	5.25247	https://www.genecards.org/cgi-bin/carddisp.pl?gene=DNAAF3
DRC1	Dynein Regulatory Complex Subunit 1	Protein Coding	32	GC02P026401	5.25247	https://www.genecards.org/cgi-bin/carddisp.pl?gene=DRC1
DNAAF4	Dynein Axonemal Assembly Factor 4	Protein Coding	30	GC15M079647	5.25247	https://www.genecards.org/cgi-bin/carddisp.pl?gene=DNAAF4
ODAD3	Outer Dynein Arm Docking Complex Subunit 3	Protein Coding	29	GC19M011421	5.25247	https://www.genecards.org/cgi-bin/carddisp.pl?gene=ODAD3
ODAD1	Outer Dynein Arm Docking Complex Subunit 1	Protein Coding	26	GC19M062141	5.25247	https://www.genecards.org/cgi-bin/carddisp.pl?gene=ODAD1
ICAM3	Intercellular Adhesion Molecule 3	Protein Coding	42	GC19M010388	5.25005	https://www.genecards.org/cgi-bin/carddisp.pl?gene=ICAM3
DEFB103B	Defensin Beta 103B	Protein Coding	28	GC08M007430	5.23992	https://www.genecards.org/cgi-bin/carddisp.pl?gene=DEFB103B
DNAH9	Dynein Axonemal Heavy Chain 9	Protein Coding	38	GC17P011598	5.21731	https://www.genecards.org/cgi-bin/carddisp.pl?gene=DNAH9
CLEC16A	C-Type Lectin Domain Containing 16A	Protein Coding	37	GC16P010944	5.20606	https://www.genecards.org/cgi-bin/carddisp.pl?gene=CLEC16A
ABCB1	ATP Binding Cassette Subfamily B Member 1	Protein Coding	50	GC07M087504	5.20509	https://www.genecards.org/cgi-bin/carddisp.pl?gene=ABCB1
TNFSF4	TNF Superfamily Member 4	Protein Coding	40	GC01M173183	5.18416	https://www.genecards.org/cgi-bin/carddisp.pl?gene=TNFSF4
LALBA	Lactalbumin Alpha	Protein Coding	39	GC12M048567	5.17551	https://www.genecards.org/cgi-bin/carddisp.pl?gene=LALBA
IL17D	Interleukin 17D	Protein Coding	37	GC13P020702	5.12805	https://www.genecards.org/cgi-bin/carddisp.pl?gene=IL17D
MRGPRX2	MAS Related GPR Family Member X2	Protein Coding	37	GC11M019077	5.11096	https://www.genecards.org/cgi-bin/carddisp.pl?gene=MRGPRX2
CXCL11	C-X-C Motif Chemokine Ligand 11	Protein Coding	40	GC04M076033	5.10651	https://www.genecards.org/cgi-bin/carddisp.pl?gene=CXCL11
CSN3	Casein Kappa	Protein Coding	36	GC04P070242	5.10023	https://www.genecards.org/cgi-bin/carddisp.pl?gene=CSN3
SERPINA3	Serpin Family A Member 3	Protein Coding	44	GC14P094612	5.04193	https://www.genecards.org/cgi-bin/carddisp.pl?gene=SERPINA3
FASLG	Fas Ligand	Protein Coding	46	GC01P172628	5.03111	https://www.genecards.org/cgi-bin/carddisp.pl?gene=FASLG
COPS7A	COP9 Signalosome Subunit 7A	Protein Coding	37	GC12P018550	5.01784	https://www.genecards.org/cgi-bin/carddisp.pl?gene=COPS7A
PIK3CG	Phosphatidylinositol-4,5-Bisphosphate 3-Kinase Catalytic Subunit Gamma	Protein Coding	47	GC07P106865	5.01529	https://www.genecards.org/cgi-bin/carddisp.pl?gene=PIK3CG
MBP	Myelin Basic Protein	Protein Coding	44	GC18M076978	4.99573	https://www.genecards.org/cgi-bin/carddisp.pl?gene=MBP
JUN	Jun Proto-Oncogene, AP-1 Transcription Factor Subunit	Protein Coding	47	GC01M058780	4.95436	https://www.genecards.org/cgi-bin/carddisp.pl?gene=JUN
CCR8	C-C Motif Chemokine Receptor 8	Protein Coding	42	GC03P039757	4.9465	https://www.genecards.org/cgi-bin/carddisp.pl?gene=CCR8
LEP	Leptin	Protein Coding	46	GC07P128241	4.90781	https://www.genecards.org/cgi-bin/carddisp.pl?gene=LEP
MIF	Macrophage Migration Inhibitory Factor	Protein Coding	47	GC22P023894	4.88883	https://www.genecards.org/cgi-bin/carddisp.pl?gene=MIF
HDC	Histidine Decarboxylase	Protein Coding	44	GC15M050241	4.88285	https://www.genecards.org/cgi-bin/carddisp.pl?gene=HDC
PDCD1	Programmed Cell Death 1	Protein Coding	46	GC02M241849	4.8491	https://www.genecards.org/cgi-bin/carddisp.pl?gene=PDCD1
NOS3	Nitric Oxide Synthase 3	Protein Coding	50	GC07P150990	4.83761	https://www.genecards.org/cgi-bin/carddisp.pl?gene=NOS3
NLRP3	NLR Family Pyrin Domain Containing 3	Protein Coding	46	GC01P247415	4.77342	https://www.genecards.org/cgi-bin/carddisp.pl?gene=NLRP3
HRH2	Histamine Receptor H2	Protein Coding	44	GC05P175659	4.7713	https://www.genecards.org/cgi-bin/carddisp.pl?gene=HRH2
NOS1	Nitric Oxide Synthase 1	Protein Coding	49	GC12M117208	4.74456	https://www.genecards.org/cgi-bin/carddisp.pl?gene=NOS1
GHITM	Growth Hormone Inducible Transmembrane Protein	Protein Coding	38	GC10P084139	4.7305	https://www.genecards.org/cgi-bin/carddisp.pl?gene=GHITM
IVL	Involucrin	Protein Coding	38	GC01P152881	4.71525	https://www.genecards.org/cgi-bin/carddisp.pl?gene=IVL
FCER1G	Fc Epsilon Receptor Ig	Protein Coding	42	GC01P161215	4.69413	https://www.genecards.org/cgi-bin/carddisp.pl?gene=FCER1G
FCGR2A	Fc Gamma Receptor IIa	Protein Coding	45	GC01P161505	4.68646	https://www.genecards.org/cgi-bin/carddisp.pl?gene=FCGR2A
CD274	CD274 Molecule	Protein Coding	43	GC09P005450	4.66434	https://www.genecards.org/cgi-bin/carddisp.pl?gene=CD274
GSTT1	Glutathione S-Transferase Theta 1	Protein Coding	33	GC22Mi00270	4.63652	https://www.genecards.org/cgi-bin/carddisp.pl?gene=GSTT1
ADIPOQ	Adiponectin, C1Q And Collagen Domain Containing	Protein Coding	45	GC03P186842	4.62047	https://www.genecards.org/cgi-bin/carddisp.pl?gene=ADIPOQ
GAS8	Growth Arrest Specific 8	Protein Coding	38	GC16P090019	4.61627	https://www.genecards.org/cgi-bin/carddisp.pl?gene=GAS8
DNAJB13	DnaJ Heat Shock Protein Family (Hsp40) Member B13	Protein Coding	36	GC11P073950	4.61627	https://www.genecards.org/cgi-bin/carddisp.pl?gene=DNAJB13
ODAD4	Outer Dynein Arm Docking Complex Subunit 4	Protein Coding	27	GC17P050698	4.61627	https://www.genecards.org/cgi-bin/carddisp.pl?gene=ODAD4
CFAP300	Cilia And Flagella Associated Protein 300	Protein Coding	26	GC11P102048	4.61627	https://www.genecards.org/cgi-bin/carddisp.pl?gene=CFAP300
SOD1	Superoxide Dismutase 1	Protein Coding	50	GC21P031659	4.58812	https://www.genecards.org/cgi-bin/carddisp.pl?gene=SOD1
PRTN3	Proteinase 3	Protein Coding	45	GC19P000840	4.58707	https://www.genecards.org/cgi-bin/carddisp.pl?gene=PRTN3
PF4	Platelet Factor 4	Protein Coding	40	GC04M073980	4.58206	https://www.genecards.org/cgi-bin/carddisp.pl?gene=PF4
IL12RB2	Interleukin 12 Receptor Subunit Beta 2	Protein Coding	44	GC01P067307	4.57998	https://www.genecards.org/cgi-bin/carddisp.pl?gene=IL12RB2
KRT74	Keratin 74	Protein Coding	37	GC12M052565	4.5714	https://www.genecards.org/cgi-bin/carddisp.pl?gene=KRT74
IGKC	Immunoglobulin Kappa Constant	Protein Coding	34	GC02M090708	4.5714	https://www.genecards.org/cgi-bin/carddisp.pl?gene=IGKC
IGHG2	Immunoglobulin Heavy Constant Gamma 2 (G2m Marker)	Protein Coding	30	GC14M112097	4.5714	https://www.genecards.org/cgi-bin/carddisp.pl?gene=IGHG2
DOP1A	DOP1 Leucine Zipper Like Protein A	Protein Coding	25	GC06P083068	4.5714	https://www.genecards.org/cgi-bin/carddisp.pl?gene=DOP1A
TMPO	Thymopoietin	Protein Coding	45	GC12P098515	4.55682	https://www.genecards.org/cgi-bin/carddisp.pl?gene=TMPO
MAPK14	Mitogen-Activated Protein Kinase 14	Protein Coding	50	GC06P077003	4.48503	https://www.genecards.org/cgi-bin/carddisp.pl?gene=MAPK14
ADAM8	ADAM Metallopeptidase Domain 8	Protein Coding	42	GC10M133262	4.46259	https://www.genecards.org/cgi-bin/carddisp.pl?gene=ADAM8
GSTM1	Glutathione S-Transferase Mu 1	Protein Coding	41	GC01P109687	4.4474	https://www.genecards.org/cgi-bin/carddisp.pl?gene=GSTM1
HIF1A	Hypoxia Inducible Factor 1 Subunit Alpha	Protein Coding	46	GC14P061695	4.43074	https://www.genecards.org/cgi-bin/carddisp.pl?gene=HIF1A
CXCL12	C-X-C Motif Chemokine Ligand 12	Protein Coding	44	GC10M044294	4.41907	https://www.genecards.org/cgi-bin/carddisp.pl?gene=CXCL12
CETP	Cholesteryl Ester Transfer Protein	Protein Coding	47	GC16P056961	4.39299	https://www.genecards.org/cgi-bin/carddisp.pl?gene=CETP
GAS2L2	Growth Arrest Specific 2 Like 2	Protein Coding	34	GC17M035744	4.3882	https://www.genecards.org/cgi-bin/carddisp.pl?gene=GAS2L2
SPP1	Secreted Phosphoprotein 1	Protein Coding	46	GC04P087975	4.35935	https://www.genecards.org/cgi-bin/carddisp.pl?gene=SPP1
RORC	RAR Related Orphan Receptor C	Protein Coding	44	GC01M151806	4.3477	https://www.genecards.org/cgi-bin/carddisp.pl?gene=RORC
SLC25A46	Solute Carrier Family 25 Member 46	Protein Coding	38	GC05P110738	4.31146	https://www.genecards.org/cgi-bin/carddisp.pl?gene=SLC25A46
DNAH8	Dynein Axonemal Heavy Chain 8	Protein Coding	38	GC06P077030	4.28789	https://www.genecards.org/cgi-bin/carddisp.pl?gene=DNAH8
CHIA	Chitinase Acidic	Protein Coding	42	GC01P111291	4.2695	https://www.genecards.org/cgi-bin/carddisp.pl?gene=CHIA
ORMDL3	ORMDL Sphingolipid Biosynthesis Regulator 3	Protein Coding	40	GC17M039921	4.24341	https://www.genecards.org/cgi-bin/carddisp.pl?gene=ORMDL3
IFNA1	Interferon Alpha 1	Protein Coding	40	GC09P021577	4.24088	https://www.genecards.org/cgi-bin/carddisp.pl?gene=IFNA1
RAG2	Recombination Activating 2	Protein Coding	42	GC11M036575	4.23498	https://www.genecards.org/cgi-bin/carddisp.pl?gene=RAG2
NME8	NME/NM23 Family Member 8	Protein Coding	39	GC07P037889	4.21216	https://www.genecards.org/cgi-bin/carddisp.pl?gene=NME8
IL12A	Interleukin 12A	Protein Coding	43	GC03P159988	4.19884	https://www.genecards.org/cgi-bin/carddisp.pl?gene=IL12A
CYP2C9	Cytochrome P450 Family 2 Subfamily C Member 9	Protein Coding	48	GC10P094938	4.1979	https://www.genecards.org/cgi-bin/carddisp.pl?gene=CYP2C9
TLR6	Toll Like Receptor 6	Protein Coding	43	GC04M038828	4.1951	https://www.genecards.org/cgi-bin/carddisp.pl?gene=TLR6
IL21	Interleukin 21	Protein Coding	42	GC04M122612	4.17283	https://www.genecards.org/cgi-bin/carddisp.pl?gene=IL21
PIP	Prolactin Induced Protein	Protein Coding	39	GC07P143132	4.16897	https://www.genecards.org/cgi-bin/carddisp.pl?gene=PIP
RAG1	Recombination Activating 1	Protein Coding	45	GC11P036534	4.16355	https://www.genecards.org/cgi-bin/carddisp.pl?gene=RAG1
IL25	Interleukin 25	Protein Coding	37	GC14P030866	4.13861	https://www.genecards.org/cgi-bin/carddisp.pl?gene=IL25
SLAMF1	Signaling Lymphocytic Activation Molecule Family Member 1	Protein Coding	40	GC01M160608	4.1307	https://www.genecards.org/cgi-bin/carddisp.pl?gene=SLAMF1
TGFB2	Transforming Growth Factor Beta 2	Protein Coding	50	GC01P218345	4.11821	https://www.genecards.org/cgi-bin/carddisp.pl?gene=TGFB2
IL27	Interleukin 27	Protein Coding	37	GC16M028645	4.1131	https://www.genecards.org/cgi-bin/carddisp.pl?gene=IL27
GSDMB	Gasdermin B	Protein Coding	36	GC17M039904	4.1074	https://www.genecards.org/cgi-bin/carddisp.pl?gene=GSDMB
IL10RA	Interleukin 10 Receptor Subunit Alpha	Protein Coding	45	GC11P117987	4.09035	https://www.genecards.org/cgi-bin/carddisp.pl?gene=IL10RA
TLR10	Toll Like Receptor 10	Protein Coding	40	GC04M038773	4.04714	https://www.genecards.org/cgi-bin/carddisp.pl?gene=TLR10
STK36	Serine/Threonine Kinase 36	Protein Coding	44	GC02P218672	4.0347	https://www.genecards.org/cgi-bin/carddisp.pl?gene=STK36
IL1RAPL2	Interleukin 1 Receptor Accessory Protein Like 2	Protein Coding	38	GC0XP104566	4.03348	https://www.genecards.org/cgi-bin/carddisp.pl?gene=IL1RAPL2
CHIT1	Chitinase 1	Protein Coding	43	GC01M203181	4.033	https://www.genecards.org/cgi-bin/carddisp.pl?gene=CHIT1
IL6R	Interleukin 6 Receptor	Protein Coding	48	GC01P154405	4.00233	https://www.genecards.org/cgi-bin/carddisp.pl?gene=IL6R
KLK7	Kallikrein Related Peptidase 7	Protein Coding	40	GC19M062303	3.99923	https://www.genecards.org/cgi-bin/carddisp.pl?gene=KLK7
RHOA	Ras Homolog Family Member A	Protein Coding	46	GC03M049359	3.97964	https://www.genecards.org/cgi-bin/carddisp.pl?gene=RHOA
CLCA1	Chloride Channel Accessory 1	Protein Coding	41	GC01P086468	3.97549	https://www.genecards.org/cgi-bin/carddisp.pl?gene=CLCA1
RBFOX1	RNA Binding Fox-1 Homolog 1	Protein Coding	38	GC16P009999	3.97363	https://www.genecards.org/cgi-bin/carddisp.pl?gene=RBFOX1
IFNGR1	Interferon Gamma Receptor 1	Protein Coding	49	GC06M137197	3.95471	https://www.genecards.org/cgi-bin/carddisp.pl?gene=IFNGR1
SIGLEC5	Sialic Acid Binding Ig Like Lectin 5	Protein Coding	38	GC19M062340	3.92806	https://www.genecards.org/cgi-bin/carddisp.pl?gene=SIGLEC5
IL11	Interleukin 11	Protein Coding	40	GC19M055364	3.92742	https://www.genecards.org/cgi-bin/carddisp.pl?gene=IL11
HMOX1	Heme Oxygenase 1	Protein Coding	50	GC22P035380	3.91675	https://www.genecards.org/cgi-bin/carddisp.pl?gene=HMOX1
ICOS	Inducible T Cell Costimulator	Protein Coding	42	GC02P203937	3.91387	https://www.genecards.org/cgi-bin/carddisp.pl?gene=ICOS
CCR1	C-C Motif Chemokine Receptor 1	Protein Coding	45	GC03M046218	3.9136	https://www.genecards.org/cgi-bin/carddisp.pl?gene=CCR1
VDR	Vitamin D Receptor	Protein Coding	50	GC12M047841	3.89687	https://www.genecards.org/cgi-bin/carddisp.pl?gene=VDR
BPIFA1	BPI Fold Containing Family A Member 1	Protein Coding	36	GC20P033235	3.8603	https://www.genecards.org/cgi-bin/carddisp.pl?gene=BPIFA1
PMP22	Peripheral Myelin Protein 22	Protein Coding	42	GC17M015229	3.83472	https://www.genecards.org/cgi-bin/carddisp.pl?gene=PMP22
NTRK2	Neurotrophic Receptor Tyrosine Kinase 2	Protein Coding	52	GC09P084668	3.83032	https://www.genecards.org/cgi-bin/carddisp.pl?gene=NTRK2
MUC7	Mucin 7, Secreted	Protein Coding	37	GC04P070430	3.82566	https://www.genecards.org/cgi-bin/carddisp.pl?gene=MUC7
TPMT	Thiopurine S-Methyltransferase	Protein Coding	46	GC06M018128	3.817	https://www.genecards.org/cgi-bin/carddisp.pl?gene=TPMT
FAS	Fas Cell Surface Death Receptor	Protein Coding	49	GC10P090723	3.81265	https://www.genecards.org/cgi-bin/carddisp.pl?gene=FAS
BCL2	BCL2 Apoptosis Regulator	Protein Coding	49	GC18M063123	3.81262	https://www.genecards.org/cgi-bin/carddisp.pl?gene=BCL2
SST	Somatostatin	Protein Coding	41	GC03M187668	3.81077	https://www.genecards.org/cgi-bin/carddisp.pl?gene=SST
BRCA2	BRCA2 DNA Repair Associated	Protein Coding	48	GC13P032315	3.80485	https://www.genecards.org/cgi-bin/carddisp.pl?gene=BRCA2
LORICRIN	Loricrin Cornified Envelope Precursor Protein	Protein Coding	28	GC01P153262	3.79315	https://www.genecards.org/cgi-bin/carddisp.pl?gene=LORICRIN
NEK10	NIMA Related Kinase 10	Protein Coding	37	GC03M027128	3.78715	https://www.genecards.org/cgi-bin/carddisp.pl?gene=NEK10
LRRC56	Leucine Rich Repeat Containing 56	Protein Coding	35	GC11P000518	3.78715	https://www.genecards.org/cgi-bin/carddisp.pl?gene=LRRC56
CFAP221	Cilia And Flagella Associated Protein 221	Protein Coding	28	GC02P119544	3.78715	https://www.genecards.org/cgi-bin/carddisp.pl?gene=CFAP221
DNAAF6	Dynein Axonemal Assembly Factor 6	Protein Coding	27	GC0XP107207	3.78715	https://www.genecards.org/cgi-bin/carddisp.pl?gene=DNAAF6
TGM3	Transglutaminase 3	Protein Coding	42	GC20P002296	3.78696	https://www.genecards.org/cgi-bin/carddisp.pl?gene=TGM3
LEPQTL1	Leptin, Serum Levels Of	Genetic Locus	3	GC02U903086	3.78673	https://www.genecards.org/cgi-bin/carddisp.pl?gene=LEPQTL1
MAPK1	Mitogen-Activated Protein Kinase 1	Protein Coding	50	GC22M021759	3.77841	https://www.genecards.org/cgi-bin/carddisp.pl?gene=MAPK1
LRP1	LDL Receptor Related Protein 1	Protein Coding	48	GC12P057128	3.76675	https://www.genecards.org/cgi-bin/carddisp.pl?gene=LRP1
KIT	KIT Proto-Oncogene, Receptor Tyrosine Kinase	Protein Coding	52	GC04P054657	3.76571	https://www.genecards.org/cgi-bin/carddisp.pl?gene=KIT
LTA4H	Leukotriene A4 Hydrolase	Protein Coding	45	GC12M096000	3.72336	https://www.genecards.org/cgi-bin/carddisp.pl?gene=LTA4H
PSIP1	PC4 And SFRS1 Interacting Protein 1	Protein Coding	39	GC09M015464	3.7186	https://www.genecards.org/cgi-bin/carddisp.pl?gene=PSIP1
CD83	CD83 Molecule	Protein Coding	40	GC06P014117	3.70465	https://www.genecards.org/cgi-bin/carddisp.pl?gene=CD83
MUC1	Mucin 1, Cell Surface Associated	Protein Coding	48	GC01M155185	3.70377	https://www.genecards.org/cgi-bin/carddisp.pl?gene=MUC1
ALG12	ALG12 Alpha-1,6-Mannosyltransferase	Protein Coding	37	GC22M055211	3.69698	https://www.genecards.org/cgi-bin/carddisp.pl?gene=ALG12
WNT2B	Wnt Family Member 2B	Protein Coding	44	GC01P112466	3.67428	https://www.genecards.org/cgi-bin/carddisp.pl?gene=WNT2B
CIITA	Class II Major Histocompatibility Complex Transactivator	Protein Coding	44	GC16P010880	3.64322	https://www.genecards.org/cgi-bin/carddisp.pl?gene=CIITA
IL13RA1	Interleukin 13 Receptor Subunit Alpha 1	Protein Coding	41	GC0XP118727	3.6408	https://www.genecards.org/cgi-bin/carddisp.pl?gene=IL13RA1
SCP2	Sterol Carrier Protein 2	Protein Coding	45	GC01P052927	3.60927	https://www.genecards.org/cgi-bin/carddisp.pl?gene=SCP2
AQP5	Aquaporin 5	Protein Coding	46	GC12P049961	3.60883	https://www.genecards.org/cgi-bin/carddisp.pl?gene=AQP5
NGFR	Nerve Growth Factor Receptor	Protein Coding	45	GC17P049495	3.60317	https://www.genecards.org/cgi-bin/carddisp.pl?gene=NGFR
MDH2	Malate Dehydrogenase 2	Protein Coding	47	GC07P076048	3.60195	https://www.genecards.org/cgi-bin/carddisp.pl?gene=MDH2
CSTA	Cystatin A	Protein Coding	44	GC03P122325	3.59782	https://www.genecards.org/cgi-bin/carddisp.pl?gene=CSTA
CHRM3	Cholinergic Receptor Muscarinic 3	Protein Coding	48	GC01P239386	3.5962	https://www.genecards.org/cgi-bin/carddisp.pl?gene=CHRM3
SOCS1	Suppressor Of Cytokine Signaling 1	Protein Coding	43	GC16M011783	3.59165	https://www.genecards.org/cgi-bin/carddisp.pl?gene=SOCS1
RFX5	Regulatory Factor X5	Protein Coding	41	GC01M151340	3.58509	https://www.genecards.org/cgi-bin/carddisp.pl?gene=RFX5
GLI3	GLI Family Zinc Finger 3	Protein Coding	48	GC07M041960	3.57623	https://www.genecards.org/cgi-bin/carddisp.pl?gene=GLI3
ABL2	ABL Proto-Oncogene 2, Non-Receptor Tyrosine Kinase	Protein Coding	44	GC01M179126	3.57623	https://www.genecards.org/cgi-bin/carddisp.pl?gene=ABL2
EPS15	Epidermal Growth Factor Receptor Pathway Substrate 15	Protein Coding	44	GC01M051354	3.57623	https://www.genecards.org/cgi-bin/carddisp.pl?gene=EPS15
ENTPD6	Ectonucleoside Triphosphate Diphosphohydrolase 6	Protein Coding	42	GC20P025196	3.57623	https://www.genecards.org/cgi-bin/carddisp.pl?gene=ENTPD6
ENO1	Enolase 1	Protein Coding	46	GC01M008861	3.57373	https://www.genecards.org/cgi-bin/carddisp.pl?gene=ENO1
AHR	Aryl Hydrocarbon Receptor	Protein Coding	48	GC07P016916	3.56216	https://www.genecards.org/cgi-bin/carddisp.pl?gene=AHR
HMGB1	High Mobility Group Box 1	Protein Coding	44	GC13M030456	3.54927	https://www.genecards.org/cgi-bin/carddisp.pl?gene=HMGB1
TXK	TXK Tyrosine Kinase	Protein Coding	45	GC04M048126	3.54613	https://www.genecards.org/cgi-bin/carddisp.pl?gene=TXK
PIK3CD	Phosphatidylinositol-4,5-Bisphosphate 3-Kinase Catalytic Subunit Delta	Protein Coding	52	GC01P009629	3.54055	https://www.genecards.org/cgi-bin/carddisp.pl?gene=PIK3CD
TNFAIP3	TNF Alpha Induced Protein 3	Protein Coding	47	GC06P137866	3.53792	https://www.genecards.org/cgi-bin/carddisp.pl?gene=TNFAIP3
LAMA3	Laminin Subunit Alpha 3	Protein Coding	45	GC18P023689	3.53587	https://www.genecards.org/cgi-bin/carddisp.pl?gene=LAMA3
IDO1	Indoleamine 2,3-Dioxygenase 1	Protein Coding	44	GC08P039891	3.52309	https://www.genecards.org/cgi-bin/carddisp.pl?gene=IDO1
ADA	Adenosine Deaminase	Protein Coding	49	GC20M044620	3.51937	https://www.genecards.org/cgi-bin/carddisp.pl?gene=ADA
C3AR1	Complement C3a Receptor 1	Protein Coding	42	GC12M008058	3.51836	https://www.genecards.org/cgi-bin/carddisp.pl?gene=C3AR1
CXCR4	C-X-C Motif Chemokine Receptor 4	Protein Coding	50	GC02M136114	3.50222	https://www.genecards.org/cgi-bin/carddisp.pl?gene=CXCR4
PPARG	Peroxisome Proliferator Activated Receptor Gamma	Protein Coding	51	GC03P012287	3.49188	https://www.genecards.org/cgi-bin/carddisp.pl?gene=PPARG
NOD1	Nucleotide Binding Oligomerization Domain Containing 1	Protein Coding	43	GC07M030424	3.46654	https://www.genecards.org/cgi-bin/carddisp.pl?gene=NOD1
JAK2	Janus Kinase 2	Protein Coding	51	GC09P004985	3.46543	https://www.genecards.org/cgi-bin/carddisp.pl?gene=JAK2
DPP4	Dipeptidyl Peptidase 4	Protein Coding	49	GC02M161992	3.46205	https://www.genecards.org/cgi-bin/carddisp.pl?gene=DPP4
MME	Membrane Metalloendopeptidase	Protein Coding	49	GC03P155024	3.44483	https://www.genecards.org/cgi-bin/carddisp.pl?gene=MME
NTRK1	Neurotrophic Receptor Tyrosine Kinase 1	Protein Coding	48	GC01P156815	3.44446	https://www.genecards.org/cgi-bin/carddisp.pl?gene=NTRK1
TMEM79	Transmembrane Protein 79	Protein Coding	35	GC01P156252	3.43584	https://www.genecards.org/cgi-bin/carddisp.pl?gene=TMEM79
RETN	Resistin	Protein Coding	42	GC19P007669	3.37426	https://www.genecards.org/cgi-bin/carddisp.pl?gene=RETN
HLA-DPA1	Major Histocompatibility Complex, Class II, DP Alpha 1	Protein Coding	41	GC06M033064	3.37279	https://www.genecards.org/cgi-bin/carddisp.pl?gene=HLA-DPA1
AICDA	Activation Induced Cytidine Deaminase	Protein Coding	44	GC12M008602	3.37116	https://www.genecards.org/cgi-bin/carddisp.pl?gene=AICDA
KCNJ11	Potassium Inwardly Rectifying Channel Subfamily J Member 11	Protein Coding	47	GC11M017520	3.36849	https://www.genecards.org/cgi-bin/carddisp.pl?gene=KCNJ11
CTSE	Cathepsin E	Protein Coding	41	GC01M206009	3.36849	https://www.genecards.org/cgi-bin/carddisp.pl?gene=CTSE
CYP4F22	Cytochrome P450 Family 4 Subfamily F Member 22	Protein Coding	38	GC19P015508	3.36849	https://www.genecards.org/cgi-bin/carddisp.pl?gene=CYP4F22
DEFB103A	Defensin Beta 103A	Protein Coding	27	GC08P007881	3.36849	https://www.genecards.org/cgi-bin/carddisp.pl?gene=DEFB103A
GSDMA	Gasdermin A	Protein Coding	36	GC17P050345	3.35352	https://www.genecards.org/cgi-bin/carddisp.pl?gene=GSDMA
RELA	RELA Proto-Oncogene, NF-KB Subunit	Protein Coding	50	GC11M065653	3.34706	https://www.genecards.org/cgi-bin/carddisp.pl?gene=RELA
CRH	Corticotropin Releasing Hormone	Protein Coding	44	GC08M066176	3.31828	https://www.genecards.org/cgi-bin/carddisp.pl?gene=CRH
FCGR3B	Fc Gamma Receptor IIIb	Protein Coding	43	GC01M161623	3.30346	https://www.genecards.org/cgi-bin/carddisp.pl?gene=FCGR3B
PBX2	PBX Homeobox 2	Protein Coding	37	GC06M032184	3.28868	https://www.genecards.org/cgi-bin/carddisp.pl?gene=PBX2
CXCR2	C-X-C Motif Chemokine Receptor 2	Protein Coding	48	GC02P218125	3.28535	https://www.genecards.org/cgi-bin/carddisp.pl?gene=CXCR2
MIR21	MicroRNA 21	RNA Gene	25	GC17P059841	3.28527	https://www.genecards.org/cgi-bin/carddisp.pl?gene=MIR21
CST1	Cystatin SN	Protein Coding	37	GC20M023728	3.27418	https://www.genecards.org/cgi-bin/carddisp.pl?gene=CST1
AKT1	AKT Serine/Threonine Kinase 1	Protein Coding	52	GC14M104769	3.27026	https://www.genecards.org/cgi-bin/carddisp.pl?gene=AKT1
C4A	Complement C4A (Rodgers Blood Group)	Protein Coding	44	GC06P076888	3.26639	https://www.genecards.org/cgi-bin/carddisp.pl?gene=C4A
GZMB	Granzyme B	Protein Coding	46	GC14M024630	3.25556	https://www.genecards.org/cgi-bin/carddisp.pl?gene=GZMB
C3	Complement C3	Protein Coding	48	GC19M006677	3.25505	https://www.genecards.org/cgi-bin/carddisp.pl?gene=C3
GLCCI1	Glucocorticoid Induced 1	Protein Coding	38	GC07P007974	3.24442	https://www.genecards.org/cgi-bin/carddisp.pl?gene=GLCCI1
SEMA3A	Semaphorin 3A	Protein Coding	45	GC07M083955	3.22989	https://www.genecards.org/cgi-bin/carddisp.pl?gene=SEMA3A
PRKCA	Protein Kinase C Alpha	Protein Coding	49	GC17P066302	3.22664	https://www.genecards.org/cgi-bin/carddisp.pl?gene=PRKCA
TPSAB1	Tryptase Alpha/Beta 1	Protein Coding	43	GC16P001240	3.2218	https://www.genecards.org/cgi-bin/carddisp.pl?gene=TPSAB1
ABCA1	ATP Binding Cassette Subfamily A Member 1	Protein Coding	47	GC09M104781	3.22089	https://www.genecards.org/cgi-bin/carddisp.pl?gene=ABCA1
FTO	FTO Alpha-Ketoglutarate Dependent Dioxygenase	Protein Coding	45	GC16P053787	3.22089	https://www.genecards.org/cgi-bin/carddisp.pl?gene=FTO
PRDM16	PR/SET Domain 16	Protein Coding	45	GC01P003437	3.22089	https://www.genecards.org/cgi-bin/carddisp.pl?gene=PRDM16
FAM20C	FAM20C Golgi Associated Secretory Pathway Kinase	Protein Coding	43	GC07P000192	3.22089	https://www.genecards.org/cgi-bin/carddisp.pl?gene=FAM20C
DLG1	Discs Large MAGUK Scaffold Protein 1	Protein Coding	43	GC03M197042	3.22089	https://www.genecards.org/cgi-bin/carddisp.pl?gene=DLG1
RBX1	Ring-Box 1	Protein Coding	42	GC22P040951	3.22089	https://www.genecards.org/cgi-bin/carddisp.pl?gene=RBX1
ST8SIA2	ST8 Alpha-N-Acetyl-Neuraminide Alpha-2,8-Sialyltransferase 2	Protein Coding	41	GC15P092393	3.22089	https://www.genecards.org/cgi-bin/carddisp.pl?gene=ST8SIA2
BSND	Barttin CLCNK Type Accessory Subunit Beta	Protein Coding	40	GC01P054998	3.22089	https://www.genecards.org/cgi-bin/carddisp.pl?gene=BSND
OSTF1	Osteoclast Stimulating Factor 1	Protein Coding	39	GC09P075088	3.22089	https://www.genecards.org/cgi-bin/carddisp.pl?gene=OSTF1
FGF20	Fibroblast Growth Factor 20	Protein Coding	38	GC08M016992	3.22089	https://www.genecards.org/cgi-bin/carddisp.pl?gene=FGF20
DYRK4	Dual Specificity Tyrosine Phosphorylation Regulated Kinase 4	Protein Coding	38	GC12P018508	3.22089	https://www.genecards.org/cgi-bin/carddisp.pl?gene=DYRK4
AKR1E2	Aldo-Keto Reductase Family 1 Member E2	Protein Coding	38	GC10P004786	3.22089	https://www.genecards.org/cgi-bin/carddisp.pl?gene=AKR1E2
CHRDL2	Chordin Like 2	Protein Coding	38	GC11M074696	3.22089	https://www.genecards.org/cgi-bin/carddisp.pl?gene=CHRDL2
FERD3L	Fer3 Like BHLH Transcription Factor	Protein Coding	33	GC07M019144	3.22089	https://www.genecards.org/cgi-bin/carddisp.pl?gene=FERD3L
NKAIN3	Sodium/Potassium Transporting ATPase Interacting 3	Protein Coding	32	GC08P062248	3.22089	https://www.genecards.org/cgi-bin/carddisp.pl?gene=NKAIN3
SVIP	Small VCP Interacting Protein	Protein Coding	32	GC11M022799	3.22089	https://www.genecards.org/cgi-bin/carddisp.pl?gene=SVIP
SYCP2L	Synaptonemal Complex Protein 2 Like	Protein Coding	31	GC06P010887	3.22089	https://www.genecards.org/cgi-bin/carddisp.pl?gene=SYCP2L
TUSC1	Tumor Suppressor Candidate 1	Protein Coding	30	GC09M025668	3.22089	https://www.genecards.org/cgi-bin/carddisp.pl?gene=TUSC1
ZNF776	Zinc Finger Protein 776	Protein Coding	29	GC19P057746	3.22089	https://www.genecards.org/cgi-bin/carddisp.pl?gene=ZNF776
LINC00486	Long Intergenic Non-Protein Coding RNA 486	RNA Gene	16	GC02P032825	3.22089	https://www.genecards.org/cgi-bin/carddisp.pl?gene=LINC00486
LINC01426	Long Intergenic Non-Protein Coding RNA 1426	RNA Gene	14	GC21P034745	3.22089	https://www.genecards.org/cgi-bin/carddisp.pl?gene=LINC01426
IL21R-AS1	IL21R Antisense RNA 1	RNA Gene	14	GC16M027460	3.1959	https://www.genecards.org/cgi-bin/carddisp.pl?gene=IL21R-AS1
CCL8	C-C Motif Chemokine Ligand 8	Protein Coding	38	GC17P034319	3.18969	https://www.genecards.org/cgi-bin/carddisp.pl?gene=CCL8
DEFA1	Defensin Alpha 1	Protein Coding	41	GC08M006977	3.17575	https://www.genecards.org/cgi-bin/carddisp.pl?gene=DEFA1
ACE2	Angiotensin Converting Enzyme 2	Protein Coding	48	GC0XM015494	3.17102	https://www.genecards.org/cgi-bin/carddisp.pl?gene=ACE2
WDR36	WD Repeat Domain 36	Protein Coding	38	GC05P111091	3.16952	https://www.genecards.org/cgi-bin/carddisp.pl?gene=WDR36
SEMA6A	Semaphorin 6A	Protein Coding	40	GC05M116443	3.14868	https://www.genecards.org/cgi-bin/carddisp.pl?gene=SEMA6A
SUCLG2	Succinate-CoA Ligase GDP-Forming Subunit Beta	Protein Coding	41	GC03M067358	3.13447	https://www.genecards.org/cgi-bin/carddisp.pl?gene=SUCLG2
RORA	RAR Related Orphan Receptor A	Protein Coding	48	GC15M060488	3.13205	https://www.genecards.org/cgi-bin/carddisp.pl?gene=RORA
BDKRB2	Bradykinin Receptor B2	Protein Coding	44	GC14P096205	3.12923	https://www.genecards.org/cgi-bin/carddisp.pl?gene=BDKRB2
SLPI	Secretory Leukocyte Peptidase Inhibitor	Protein Coding	40	GC20M045252	3.11246	https://www.genecards.org/cgi-bin/carddisp.pl?gene=SLPI
AR	Androgen Receptor	Protein Coding	51	GC0XP067544	3.07129	https://www.genecards.org/cgi-bin/carddisp.pl?gene=AR
IRAK4	Interleukin 1 Receptor Associated Kinase 4	Protein Coding	46	GC12P043758	3.06681	https://www.genecards.org/cgi-bin/carddisp.pl?gene=IRAK4
IL7R	Interleukin 7 Receptor	Protein Coding	45	GC05P035852	3.06626	https://www.genecards.org/cgi-bin/carddisp.pl?gene=IL7R
TMEM232	Transmembrane Protein 232	Protein Coding	29	GC05M110289	3.06507	https://www.genecards.org/cgi-bin/carddisp.pl?gene=TMEM232
CD63	CD63 Molecule	Protein Coding	41	GC12M055725	3.05584	https://www.genecards.org/cgi-bin/carddisp.pl?gene=CD63
HLA-DRA	Major Histocompatibility Complex, Class II, DR Alpha	Protein Coding	46	GC06P032439	3.05092	https://www.genecards.org/cgi-bin/carddisp.pl?gene=HLA-DRA
PTGDS	Prostaglandin D2 Synthase	Protein Coding	45	GC09P137026	3.04974	https://www.genecards.org/cgi-bin/carddisp.pl?gene=PTGDS
AGT	Angiotensinogen	Protein Coding	48	GC01M230702	3.04807	https://www.genecards.org/cgi-bin/carddisp.pl?gene=AGT
IL23A	Interleukin 23 Subunit Alpha	Protein Coding	37	GC12P057101	3.04279	https://www.genecards.org/cgi-bin/carddisp.pl?gene=IL23A
CYP1A2	Cytochrome P450 Family 1 Subfamily A Member 2	Protein Coding	46	GC15P074748	3.0371	https://www.genecards.org/cgi-bin/carddisp.pl?gene=CYP1A2
LYN	LYN Proto-Oncogene, Src Family Tyrosine Kinase	Protein Coding	48	GC08P055879	3.0342	https://www.genecards.org/cgi-bin/carddisp.pl?gene=LYN
TACR2	Tachykinin Receptor 2	Protein Coding	42	GC10M069403	3.02172	https://www.genecards.org/cgi-bin/carddisp.pl?gene=TACR2
MTHFR	Methylenetetrahydrofolate Reductase	Protein Coding	48	GC01M011785	3.01864	https://www.genecards.org/cgi-bin/carddisp.pl?gene=MTHFR
IL17RB	Interleukin 17 Receptor B	Protein Coding	41	GC03P053855	3.00382	https://www.genecards.org/cgi-bin/carddisp.pl?gene=IL17RB
CHRM2	Cholinergic Receptor Muscarinic 2	Protein Coding	48	GC07P136868	2.9926	https://www.genecards.org/cgi-bin/carddisp.pl?gene=CHRM2
ETS1	ETS Proto-Oncogene 1, Transcription Factor	Protein Coding	46	GC11M128458	2.9922	https://www.genecards.org/cgi-bin/carddisp.pl?gene=ETS1
CYP1A1	Cytochrome P450 Family 1 Subfamily A Member 1	Protein Coding	48	GC15M074719	2.98673	https://www.genecards.org/cgi-bin/carddisp.pl?gene=CYP1A1
CCN2	Cellular Communication Network Factor 2	Protein Coding	38	GC06M131948	2.98028	https://www.genecards.org/cgi-bin/carddisp.pl?gene=CCN2
CYP2C19	Cytochrome P450 Family 2 Subfamily C Member 19	Protein Coding	48	GC10P094762	2.97177	https://www.genecards.org/cgi-bin/carddisp.pl?gene=CYP2C19
BLK	BLK Proto-Oncogene, Src Family Tyrosine Kinase	Protein Coding	49	GC08P011486	2.96695	https://www.genecards.org/cgi-bin/carddisp.pl?gene=BLK
CHGA	Chromogranin A	Protein Coding	44	GC14P092929	2.95772	https://www.genecards.org/cgi-bin/carddisp.pl?gene=CHGA
COX5A	Cytochrome C Oxidase Subunit 5A	Protein Coding	43	GC15M074919	2.95237	https://www.genecards.org/cgi-bin/carddisp.pl?gene=COX5A
TNFSF13B	TNF Superfamily Member 13b	Protein Coding	44	GC13P108251	2.94625	https://www.genecards.org/cgi-bin/carddisp.pl?gene=TNFSF13B
ERBB3	Erb-B2 Receptor Tyrosine Kinase 3	Protein Coding	52	GC12P057065	2.94624	https://www.genecards.org/cgi-bin/carddisp.pl?gene=ERBB3
MUC2	Mucin 2, Oligomeric Mucus/Gel-Forming	Protein Coding	40	GC11P001074	2.94583	https://www.genecards.org/cgi-bin/carddisp.pl?gene=MUC2
TGFB3	Transforming Growth Factor Beta 3	Protein Coding	47	GC14M075958	2.93662	https://www.genecards.org/cgi-bin/carddisp.pl?gene=TGFB3
CXCL1	C-X-C Motif Chemokine Ligand 1	Protein Coding	41	GC04P073869	2.92164	https://www.genecards.org/cgi-bin/carddisp.pl?gene=CXCL1
EPO	Erythropoietin	Protein Coding	41	GC07P100720	2.91713	https://www.genecards.org/cgi-bin/carddisp.pl?gene=EPO
FCAR	Fc Alpha Receptor	Protein Coding	41	GC19P062555	2.90468	https://www.genecards.org/cgi-bin/carddisp.pl?gene=FCAR
CAT	Catalase	Protein Coding	49	GC11P034460	2.90167	https://www.genecards.org/cgi-bin/carddisp.pl?gene=CAT
SERPINA1	Serpin Family A Member 1	Protein Coding	48	GC14M094376	2.89346	https://www.genecards.org/cgi-bin/carddisp.pl?gene=SERPINA1
TP53	Tumor Protein P53	Protein Coding	51	GC17M007661	2.88318	https://www.genecards.org/cgi-bin/carddisp.pl?gene=TP53
MUC5B	Mucin 5B, Oligomeric Mucus/Gel-Forming	Protein Coding	42	GC11P001583	2.86825	https://www.genecards.org/cgi-bin/carddisp.pl?gene=MUC5B
JAK3	Janus Kinase 3	Protein Coding	50	GC19M017824	2.86178	https://www.genecards.org/cgi-bin/carddisp.pl?gene=JAK3
EGR1	Early Growth Response 1	Protein Coding	44	GC05P138465	2.85992	https://www.genecards.org/cgi-bin/carddisp.pl?gene=EGR1
TAS2R38	Taste 2 Receptor Member 38	Protein Coding	37	GC07M141972	2.85664	https://www.genecards.org/cgi-bin/carddisp.pl?gene=TAS2R38
PPM1A	Protein Phosphatase, Mg2+/Mn2+ Dependent 1A	Protein Coding	44	GC14P060245	2.84354	https://www.genecards.org/cgi-bin/carddisp.pl?gene=PPM1A
DHRS7	Dehydrogenase/Reductase 7	Protein Coding	36	GC14M060144	2.84354	https://www.genecards.org/cgi-bin/carddisp.pl?gene=DHRS7
CROCC	Ciliary Rootlet Coiled-Coil, Rootletin	Protein Coding	34	GC01P017623	2.84354	https://www.genecards.org/cgi-bin/carddisp.pl?gene=CROCC
TMEM108	Transmembrane Protein 108	Protein Coding	34	GC03P133038	2.84354	https://www.genecards.org/cgi-bin/carddisp.pl?gene=TMEM108
RPL17P2	Ribosomal Protein L17 Pseudogene 2	Pseudogene	8	GC14M060212	2.84354	https://www.genecards.org/cgi-bin/carddisp.pl?gene=RPL17P2
CP	Ceruloplasmin	Protein Coding	49	GC03M149162	2.83537	https://www.genecards.org/cgi-bin/carddisp.pl?gene=CP
SUOX	Sulfite Oxidase	Protein Coding	45	GC12P055997	2.83292	https://www.genecards.org/cgi-bin/carddisp.pl?gene=SUOX
ADAM10	ADAM Metallopeptidase Domain 10	Protein Coding	51	GC15M058588	2.82455	https://www.genecards.org/cgi-bin/carddisp.pl?gene=ADAM10
JAK1	Janus Kinase 1	Protein Coding	52	GC01M064833	2.79149	https://www.genecards.org/cgi-bin/carddisp.pl?gene=JAK1
PLA2G2A	Phospholipase A2 Group IIA	Protein Coding	46	GC01M019975	2.78428	https://www.genecards.org/cgi-bin/carddisp.pl?gene=PLA2G2A
MATN2	Matrilin 2	Protein Coding	39	GC08P097868	2.78394	https://www.genecards.org/cgi-bin/carddisp.pl?gene=MATN2
MIR202	MicroRNA 202	RNA Gene	19	GC10M133247	2.78394	https://www.genecards.org/cgi-bin/carddisp.pl?gene=MIR202
FCRL3	Fc Receptor Like 3	Protein Coding	37	GC01M157674	2.78157	https://www.genecards.org/cgi-bin/carddisp.pl?gene=FCRL3
VIPR1	Vasoactive Intestinal Peptide Receptor 1	Protein Coding	45	GC03P042490	2.77765	https://www.genecards.org/cgi-bin/carddisp.pl?gene=VIPR1
MMP1	Matrix Metallopeptidase 1	Protein Coding	51	GC11M102810	2.77732	https://www.genecards.org/cgi-bin/carddisp.pl?gene=MMP1
PVT1	Pvt1 Oncogene	RNA Gene	26	GC08P127849	2.77478	https://www.genecards.org/cgi-bin/carddisp.pl?gene=PVT1
ZAP70	Zeta Chain Of T Cell Receptor Associated Protein Kinase 70	Protein Coding	50	GC02P097734	2.7725	https://www.genecards.org/cgi-bin/carddisp.pl?gene=ZAP70
OCLN	Occludin	Protein Coding	44	GC05P069492	2.76446	https://www.genecards.org/cgi-bin/carddisp.pl?gene=OCLN
SPDEF	SAM Pointed Domain Containing ETS Transcription Factor	Protein Coding	38	GC06M061430	2.76124	https://www.genecards.org/cgi-bin/carddisp.pl?gene=SPDEF
SMAD3	SMAD Family Member 3	Protein Coding	49	GC15P067063	2.76022	https://www.genecards.org/cgi-bin/carddisp.pl?gene=SMAD3
IFNA2	Interferon Alpha 2	Protein Coding	42	GC09M021384	2.74367	https://www.genecards.org/cgi-bin/carddisp.pl?gene=IFNA2
MMP2	Matrix Metallopeptidase 2	Protein Coding	52	GC16P055390	2.74291	https://www.genecards.org/cgi-bin/carddisp.pl?gene=MMP2
LCK	LCK Proto-Oncogene, Src Family Tyrosine Kinase	Protein Coding	51	GC01P032251	2.74142	https://www.genecards.org/cgi-bin/carddisp.pl?gene=LCK
CDH1	Cadherin 1	Protein Coding	49	GC16P068737	2.73691	https://www.genecards.org/cgi-bin/carddisp.pl?gene=CDH1
IL19	Interleukin 19	Protein Coding	40	GC01P206770	2.7325	https://www.genecards.org/cgi-bin/carddisp.pl?gene=IL19
IRF1	Interferon Regulatory Factor 1	Protein Coding	46	GC05M132440	2.71863	https://www.genecards.org/cgi-bin/carddisp.pl?gene=IRF1
CYP3A5	Cytochrome P450 Family 3 Subfamily A Member 5	Protein Coding	46	GC07M099648	2.69956	https://www.genecards.org/cgi-bin/carddisp.pl?gene=CYP3A5
KCNH2	Potassium Voltage-Gated Channel Subfamily H Member 2	Protein Coding	50	GC07M150944	2.6901	https://www.genecards.org/cgi-bin/carddisp.pl?gene=KCNH2
CFD	Complement Factor D	Protein Coding	44	GC19P000859	2.68197	https://www.genecards.org/cgi-bin/carddisp.pl?gene=CFD
TJP1	Tight Junction Protein 1	Protein Coding	43	GC15M029699	2.66756	https://www.genecards.org/cgi-bin/carddisp.pl?gene=TJP1
ENTPD1	Ectonucleoside Triphosphate Diphosphohydrolase 1	Protein Coding	46	GC10P095711	2.66528	https://www.genecards.org/cgi-bin/carddisp.pl?gene=ENTPD1
AQP3	Aquaporin 3 (Gill Blood Group)	Protein Coding	46	GC09M033431	2.66398	https://www.genecards.org/cgi-bin/carddisp.pl?gene=AQP3
DEFB1	Defensin Beta 1	Protein Coding	39	GC08M006870	2.65653	https://www.genecards.org/cgi-bin/carddisp.pl?gene=DEFB1
LTB4R	Leukotriene B4 Receptor	Protein Coding	44	GC14P024311	2.63922	https://www.genecards.org/cgi-bin/carddisp.pl?gene=LTB4R
HLA-DRB4	Major Histocompatibility Complex, Class II, DR Beta 4	Protein Coding	28	GC06Mo03851	2.63587	https://www.genecards.org/cgi-bin/carddisp.pl?gene=HLA-DRB4
BMP6	Bone Morphogenetic Protein 6	Protein Coding	43	GC06P007726	2.62845	https://www.genecards.org/cgi-bin/carddisp.pl?gene=BMP6
CAMK4	Calcium/Calmodulin Dependent Protein Kinase IV	Protein Coding	45	GC05P111223	2.61328	https://www.genecards.org/cgi-bin/carddisp.pl?gene=CAMK4
MICA	MHC Class I Polypeptide-Related Sequence A	Protein Coding	39	GC06P031399	2.61328	https://www.genecards.org/cgi-bin/carddisp.pl?gene=MICA
MYC	MYC Proto-Oncogene, BHLH Transcription Factor	Protein Coding	50	GC08P127735	2.61219	https://www.genecards.org/cgi-bin/carddisp.pl?gene=MYC
IL18RAP	Interleukin 18 Receptor Accessory Protein	Protein Coding	38	GC02P102418	2.61219	https://www.genecards.org/cgi-bin/carddisp.pl?gene=IL18RAP
ATP12A	ATPase H+/K+ Transporting Non-Gastric Alpha2 Subunit	Protein Coding	42	GC13P024680	2.60954	https://www.genecards.org/cgi-bin/carddisp.pl?gene=ATP12A
MICB	MHC Class I Polypeptide-Related Sequence B	Protein Coding	41	GC06P076856	2.59568	https://www.genecards.org/cgi-bin/carddisp.pl?gene=MICB
KCNE4	Potassium Voltage-Gated Channel Subfamily E Regulatory Subunit 4	Protein Coding	37	GC02P223051	2.59045	https://www.genecards.org/cgi-bin/carddisp.pl?gene=KCNE4
TET2	Tet Methylcytosine Dioxygenase 2	Protein Coding	45	GC04P105145	2.58639	https://www.genecards.org/cgi-bin/carddisp.pl?gene=TET2
MSH5	MutS Homolog 5	Protein Coding	41	GC06P076879	2.56572	https://www.genecards.org/cgi-bin/carddisp.pl?gene=MSH5
HTR2A	5-Hydroxytryptamine Receptor 2A	Protein Coding	47	GC13M046831	2.55107	https://www.genecards.org/cgi-bin/carddisp.pl?gene=HTR2A
HRH3	Histamine Receptor H3	Protein Coding	42	GC20M062214	2.54565	https://www.genecards.org/cgi-bin/carddisp.pl?gene=HRH3
GAS5	Growth Arrest Specific 5	RNA Gene	25	GC01M173947	2.53415	https://www.genecards.org/cgi-bin/carddisp.pl?gene=GAS5
ERBB2	Erb-B2 Receptor Tyrosine Kinase 2	Protein Coding	53	GC17P039687	2.52512	https://www.genecards.org/cgi-bin/carddisp.pl?gene=ERBB2
TBXT	T-Box Transcription Factor T	Protein Coding	34	GC06M166158	2.52382	https://www.genecards.org/cgi-bin/carddisp.pl?gene=TBXT
OSM	Oncostatin M	Protein Coding	42	GC22M030262	2.51535	https://www.genecards.org/cgi-bin/carddisp.pl?gene=OSM
CD55	CD55 Molecule (Cromer Blood Group)	Protein Coding	46	GC01P207321	2.50642	https://www.genecards.org/cgi-bin/carddisp.pl?gene=CD55
LGALS9	Galectin 9	Protein Coding	39	GC17P027629	2.5033	https://www.genecards.org/cgi-bin/carddisp.pl?gene=LGALS9
CD3D	CD3d Molecule	Protein Coding	46	GC11M118338	2.50156	https://www.genecards.org/cgi-bin/carddisp.pl?gene=CD3D
SCGB2A2	Secretoglobin Family 2A Member 2	Protein Coding	37	GC11P062269	2.50156	https://www.genecards.org/cgi-bin/carddisp.pl?gene=SCGB2A2
SCGB2A1	Secretoglobin Family 2A Member 1	Protein Coding	36	GC11P062227	2.50156	https://www.genecards.org/cgi-bin/carddisp.pl?gene=SCGB2A1
CX3CL1	C-X3-C Motif Chemokine Ligand 1	Protein Coding	42	GC16P057372	2.50085	https://www.genecards.org/cgi-bin/carddisp.pl?gene=CX3CL1
HSD11B2	Hydroxysteroid 11-Beta Dehydrogenase 2	Protein Coding	46	GC16P067433	2.48789	https://www.genecards.org/cgi-bin/carddisp.pl?gene=HSD11B2
TRPA1	Transient Receptor Potential Cation Channel Subfamily A Member 1	Protein Coding	46	GC08M072019	2.48682	https://www.genecards.org/cgi-bin/carddisp.pl?gene=TRPA1
BCL6	BCL6 Transcription Repressor	Protein Coding	44	GC03M187721	2.48387	https://www.genecards.org/cgi-bin/carddisp.pl?gene=BCL6
SIGLEC8	Sialic Acid Binding Ig Like Lectin 8	Protein Coding	40	GC19M051450	2.47597	https://www.genecards.org/cgi-bin/carddisp.pl?gene=SIGLEC8
PTX3	Pentraxin 3	Protein Coding	42	GC03P157436	2.47035	https://www.genecards.org/cgi-bin/carddisp.pl?gene=PTX3
TNC	Tenascin C	Protein Coding	49	GC09M115019	2.46514	https://www.genecards.org/cgi-bin/carddisp.pl?gene=TNC
PVALB	Parvalbumin	Protein Coding	39	GC22M036800	2.46079	https://www.genecards.org/cgi-bin/carddisp.pl?gene=PVALB
TF	Transferrin	Protein Coding	49	GC03P133805	2.45798	https://www.genecards.org/cgi-bin/carddisp.pl?gene=TF
GUSB	Glucuronidase Beta	Protein Coding	47	GC07M065960	2.43646	https://www.genecards.org/cgi-bin/carddisp.pl?gene=GUSB
SLC26A4	Solute Carrier Family 26 Member 4	Protein Coding	42	GC07P107660	2.43281	https://www.genecards.org/cgi-bin/carddisp.pl?gene=SLC26A4
LGALS3	Galectin 3	Protein Coding	44	GC14P055124	2.42599	https://www.genecards.org/cgi-bin/carddisp.pl?gene=LGALS3
CISH	Cytokine Inducible SH2 Containing Protein	Protein Coding	45	GC03M050974	2.42117	https://www.genecards.org/cgi-bin/carddisp.pl?gene=CISH
IL13RA2	Interleukin 13 Receptor Subunit Alpha 2	Protein Coding	39	GC0XM115003	2.41451	https://www.genecards.org/cgi-bin/carddisp.pl?gene=IL13RA2
PHB1	Prohibitin 1	Protein Coding	35	GC17M049406	2.40892	https://www.genecards.org/cgi-bin/carddisp.pl?gene=PHB1
MIR223	MicroRNA 223	RNA Gene	22	GC0XP066018	2.40644	https://www.genecards.org/cgi-bin/carddisp.pl?gene=MIR223
CLCN3	Chloride Voltage-Gated Channel 3	Protein Coding	42	GC04P169612	2.40616	https://www.genecards.org/cgi-bin/carddisp.pl?gene=CLCN3
PPARA	Peroxisome Proliferator Activated Receptor Alpha	Protein Coding	45	GC22P046150	2.40387	https://www.genecards.org/cgi-bin/carddisp.pl?gene=PPARA
TAPBP	TAP Binding Protein	Protein Coding	44	GC06M033299	2.38822	https://www.genecards.org/cgi-bin/carddisp.pl?gene=TAPBP
TGFBR3	Transforming Growth Factor Beta Receptor 3	Protein Coding	46	GC01M091680	2.38756	https://www.genecards.org/cgi-bin/carddisp.pl?gene=TGFBR3
OXA1L	OXA1L Mitochondrial Inner Membrane Protein	Protein Coding	38	GC14P022766	2.38507	https://www.genecards.org/cgi-bin/carddisp.pl?gene=OXA1L
MIR487B	MicroRNA 487b	RNA Gene	18	GC14P109088	2.36754	https://www.genecards.org/cgi-bin/carddisp.pl?gene=MIR487B
EDIL3	EGF Like Repeats And Discoidin Domains 3	Protein Coding	40	GC05M083940	2.36555	https://www.genecards.org/cgi-bin/carddisp.pl?gene=EDIL3
TPO	Thyroid Peroxidase	Protein Coding	48	GC02P001374	2.36253	https://www.genecards.org/cgi-bin/carddisp.pl?gene=TPO
MIR146A	MicroRNA 146a	RNA Gene	23	GC05P160485	2.36175	https://www.genecards.org/cgi-bin/carddisp.pl?gene=MIR146A
TH	Tyrosine Hydroxylase	Protein Coding	50	GC11M002163	2.34892	https://www.genecards.org/cgi-bin/carddisp.pl?gene=TH
CD19	CD19 Molecule	Protein Coding	48	GC16P039277	2.3489	https://www.genecards.org/cgi-bin/carddisp.pl?gene=CD19
CCR2	C-C Motif Chemokine Receptor 2	Protein Coding	44	GC03P046356	2.34263	https://www.genecards.org/cgi-bin/carddisp.pl?gene=CCR2
APOA4	Apolipoprotein A4	Protein Coding	41	GC11M116820	2.33554	https://www.genecards.org/cgi-bin/carddisp.pl?gene=APOA4
KCNK2	Potassium Two Pore Domain Channel Subfamily K Member 2	Protein Coding	40	GC01P215005	2.33252	https://www.genecards.org/cgi-bin/carddisp.pl?gene=KCNK2
PTGER2	Prostaglandin E Receptor 2	Protein Coding	48	GC14P052314	2.32724	https://www.genecards.org/cgi-bin/carddisp.pl?gene=PTGER2
PARP1	Poly(ADP-Ribose) Polymerase 1	Protein Coding	48	GC01M226360	2.32618	https://www.genecards.org/cgi-bin/carddisp.pl?gene=PARP1
NOTCH1	Notch Receptor 1	Protein Coding	49	GC09M137332	2.31967	https://www.genecards.org/cgi-bin/carddisp.pl?gene=NOTCH1
KIF3A	Kinesin Family Member 3A	Protein Coding	40	GC05M132689	2.31826	https://www.genecards.org/cgi-bin/carddisp.pl?gene=KIF3A
HSPA4	Heat Shock Protein Family A (Hsp70) Member 4	Protein Coding	41	GC05P133051	2.3143	https://www.genecards.org/cgi-bin/carddisp.pl?gene=HSPA4
IFNLR1	Interferon Lambda Receptor 1	Protein Coding	36	GC01M025369	2.3059	https://www.genecards.org/cgi-bin/carddisp.pl?gene=IFNLR1
XKR6	XK Related 6	Protein Coding	32	GC08M010896	2.28721	https://www.genecards.org/cgi-bin/carddisp.pl?gene=XKR6
ADAM17	ADAM Metallopeptidase Domain 17	Protein Coding	50	GC02M009488	2.2857	https://www.genecards.org/cgi-bin/carddisp.pl?gene=ADAM17
ADRA1A	Adrenoceptor Alpha 1A	Protein Coding	46	GC08M026747	2.28328	https://www.genecards.org/cgi-bin/carddisp.pl?gene=ADRA1A
EBI3	Epstein-Barr Virus Induced 3	Protein Coding	38	GC19P004233	2.2791	https://www.genecards.org/cgi-bin/carddisp.pl?gene=EBI3
AKR1B1	Aldo-Keto Reductase Family 1 Member B	Protein Coding	46	GC07M134442	2.27675	https://www.genecards.org/cgi-bin/carddisp.pl?gene=AKR1B1
CHI3L1	Chitinase 3 Like 1	Protein Coding	44	GC01M203148	2.26635	https://www.genecards.org/cgi-bin/carddisp.pl?gene=CHI3L1
KDR	Kinase Insert Domain Receptor	Protein Coding	52	GC04M055078	2.26394	https://www.genecards.org/cgi-bin/carddisp.pl?gene=KDR
PSMB8	Proteasome 20S Subunit Beta 8	Protein Coding	49	GC06M032840	2.26195	https://www.genecards.org/cgi-bin/carddisp.pl?gene=PSMB8
BCL2L12	BCL2 Like 12	Protein Coding	38	GC19P052342	2.2615	https://www.genecards.org/cgi-bin/carddisp.pl?gene=BCL2L12
TNFRSF14	TNF Receptor Superfamily Member 14	Protein Coding	41	GC01P002555	2.26063	https://www.genecards.org/cgi-bin/carddisp.pl?gene=TNFRSF14
KIAA1109	KIAA1109	Protein Coding	35	GC04P122152	2.25458	https://www.genecards.org/cgi-bin/carddisp.pl?gene=KIAA1109
PTGER4	Prostaglandin E Receptor 4	Protein Coding	45	GC05P040679	2.2512	https://www.genecards.org/cgi-bin/carddisp.pl?gene=PTGER4
ICAM2	Intercellular Adhesion Molecule 2	Protein Coding	44	GC17M064002	2.24237	https://www.genecards.org/cgi-bin/carddisp.pl?gene=ICAM2
ELN	Elastin	Protein Coding	44	GC07P074027	2.23937	https://www.genecards.org/cgi-bin/carddisp.pl?gene=ELN
IL15RA	Interleukin 15 Receptor Subunit Alpha	Protein Coding	40	GC10M005943	2.23821	https://www.genecards.org/cgi-bin/carddisp.pl?gene=IL15RA
MIR149	MicroRNA 149	RNA Gene	22	GC02P240456	2.23646	https://www.genecards.org/cgi-bin/carddisp.pl?gene=MIR149
ST2	Suppression Of Tumorigenicity 2	Genetic Locus	8	GC11U990127	2.23511	https://www.genecards.org/cgi-bin/carddisp.pl?gene=ST2
IRF4	Interferon Regulatory Factor 4	Protein Coding	42	GC06P000391	2.22416	https://www.genecards.org/cgi-bin/carddisp.pl?gene=IRF4
LPP	LIM Domain Containing Preferred Translocation Partner In Lipoma	Protein Coding	44	GC03P188153	2.21968	https://www.genecards.org/cgi-bin/carddisp.pl?gene=LPP
ADAD1	Adenosine Deaminase Domain Containing 1	Protein Coding	36	GC04P122378	2.21968	https://www.genecards.org/cgi-bin/carddisp.pl?gene=ADAD1
PSMB9	Proteasome 20S Subunit Beta 9	Protein Coding	45	GC06P076897	2.21839	https://www.genecards.org/cgi-bin/carddisp.pl?gene=PSMB9
EPRS1	Glutamyl-Prolyl-TRNA Synthetase 1	Protein Coding	36	GC01M219969	2.21019	https://www.genecards.org/cgi-bin/carddisp.pl?gene=EPRS1
CARD11	Caspase Recruitment Domain Family Member 11	Protein Coding	46	GC07M002906	2.20747	https://www.genecards.org/cgi-bin/carddisp.pl?gene=CARD11
UCN	Urocortin	Protein Coding	36	GC02M027308	2.20617	https://www.genecards.org/cgi-bin/carddisp.pl?gene=UCN
MIR31	MicroRNA 31	RNA Gene	21	GC09M021705	2.20386	https://www.genecards.org/cgi-bin/carddisp.pl?gene=MIR31
NAB2	NGFI-A Binding Protein 2	Protein Coding	40	GC12P057094	2.20208	https://www.genecards.org/cgi-bin/carddisp.pl?gene=NAB2
ANAPC1	Anaphase Promoting Complex Subunit 1	Protein Coding	40	GC02M111611	2.20208	https://www.genecards.org/cgi-bin/carddisp.pl?gene=ANAPC1
RANBP6	RAN Binding Protein 6	Protein Coding	36	GC09M006002	2.19159	https://www.genecards.org/cgi-bin/carddisp.pl?gene=RANBP6
ZBTB10	Zinc Finger And BTB Domain Containing 10	Protein Coding	34	GC08P080485	2.19159	https://www.genecards.org/cgi-bin/carddisp.pl?gene=ZBTB10
BCL2L1	BCL2 Like 1	Protein Coding	45	GC20M031664	2.1892	https://www.genecards.org/cgi-bin/carddisp.pl?gene=BCL2L1
PTAFR	Platelet Activating Factor Receptor	Protein Coding	42	GC01M028147	2.18517	https://www.genecards.org/cgi-bin/carddisp.pl?gene=PTAFR
CD207	CD207 Molecule	Protein Coding	39	GC02M070830	2.18382	https://www.genecards.org/cgi-bin/carddisp.pl?gene=CD207
IL3RA	Interleukin 3 Receptor Subunit Alpha	Protein Coding	42	GC0XP001336	2.18269	https://www.genecards.org/cgi-bin/carddisp.pl?gene=IL3RA
CCL14	C-C Motif Chemokine Ligand 14	Protein Coding	35	GC17M040651	2.18255	https://www.genecards.org/cgi-bin/carddisp.pl?gene=CCL14
PAPPA	Pappalysin 1	Protein Coding	42	GC09P118342	2.16937	https://www.genecards.org/cgi-bin/carddisp.pl?gene=PAPPA
HSPA8	Heat Shock Protein Family A (Hsp70) Member 8	Protein Coding	47	GC11M123057	2.16496	https://www.genecards.org/cgi-bin/carddisp.pl?gene=HSPA8
SERPINA6	Serpin Family A Member 6	Protein Coding	44	GC14M099728	2.16387	https://www.genecards.org/cgi-bin/carddisp.pl?gene=SERPINA6
RBM17	RNA Binding Motif Protein 17	Protein Coding	38	GC10P006089	2.15899	https://www.genecards.org/cgi-bin/carddisp.pl?gene=RBM17
SCG2	Secretogranin II	Protein Coding	39	GC02M223596	2.14728	https://www.genecards.org/cgi-bin/carddisp.pl?gene=SCG2
VIPR2	Vasoactive Intestinal Peptide Receptor 2	Protein Coding	44	GC07M159028	2.14622	https://www.genecards.org/cgi-bin/carddisp.pl?gene=VIPR2
LOC101927421	Uncharacterized LOC101927421	RNA Gene	9	GC05P125036	2.14622	https://www.genecards.org/cgi-bin/carddisp.pl?gene=LOC101927421
DSG1	Desmoglein 1	Protein Coding	43	GC18P031318	2.14361	https://www.genecards.org/cgi-bin/carddisp.pl?gene=DSG1
UBAC2	UBA Domain Containing 2	Protein Coding	38	GC13P099200	2.14225	https://www.genecards.org/cgi-bin/carddisp.pl?gene=UBAC2
NTRK3	Neurotrophic Receptor Tyrosine Kinase 3	Protein Coding	50	GC15M087859	2.13666	https://www.genecards.org/cgi-bin/carddisp.pl?gene=NTRK3
MEFV	MEFV Innate Immuity Regulator, Pyrin	Protein Coding	43	GC16M006424	2.11845	https://www.genecards.org/cgi-bin/carddisp.pl?gene=MEFV
PSORS1C1	Psoriasis Susceptibility 1 Candidate 1	Protein Coding	30	GC06P031114	2.11481	https://www.genecards.org/cgi-bin/carddisp.pl?gene=PSORS1C1
FOXO3	Forkhead Box O3	Protein Coding	44	GC06P108559	2.10122	https://www.genecards.org/cgi-bin/carddisp.pl?gene=FOXO3
SERPINF1	Serpin Family F Member 1	Protein Coding	44	GC17P001761	2.10122	https://www.genecards.org/cgi-bin/carddisp.pl?gene=SERPINF1
NFE2L2	NFE2 Like BZIP Transcription Factor 2	Protein Coding	48	GC02M177227	2.09446	https://www.genecards.org/cgi-bin/carddisp.pl?gene=NFE2L2
HMOX2	Heme Oxygenase 2	Protein Coding	46	GC16P004474	2.0943	https://www.genecards.org/cgi-bin/carddisp.pl?gene=HMOX2
CYP2B6	Cytochrome P450 Family 2 Subfamily B Member 6	Protein Coding	46	GC19P040991	2.0838	https://www.genecards.org/cgi-bin/carddisp.pl?gene=CYP2B6
IL23R	Interleukin 23 Receptor	Protein Coding	44	GC01P067138	2.0761	https://www.genecards.org/cgi-bin/carddisp.pl?gene=IL23R
PLAU	Plasminogen Activator, Urokinase	Protein Coding	50	GC10P073909	2.07239	https://www.genecards.org/cgi-bin/carddisp.pl?gene=PLAU
EZH2	Enhancer Of Zeste 2 Polycomb Repressive Complex 2 Subunit	Protein Coding	52	GC07M148807	2.06852	https://www.genecards.org/cgi-bin/carddisp.pl?gene=EZH2
RETREG1	Reticulophagy Regulator 1	Protein Coding	30	GC05M016472	2.06852	https://www.genecards.org/cgi-bin/carddisp.pl?gene=RETREG1
FTH1	Ferritin Heavy Chain 1	Protein Coding	48	GC11M061959	2.05882	https://www.genecards.org/cgi-bin/carddisp.pl?gene=FTH1
MYDGF	Myeloid Derived Growth Factor	Protein Coding	33	GC19M004641	2.05766	https://www.genecards.org/cgi-bin/carddisp.pl?gene=MYDGF
PDGFRA	Platelet Derived Growth Factor Receptor Alpha	Protein Coding	53	GC04P054229	2.05653	https://www.genecards.org/cgi-bin/carddisp.pl?gene=PDGFRA
PDCL	Phosducin Like	Protein Coding	40	GC09M122798	2.0516	https://www.genecards.org/cgi-bin/carddisp.pl?gene=PDCL
SLC35D1	Solute Carrier Family 35 Member D1	Protein Coding	40	GC01M066999	2.05051	https://www.genecards.org/cgi-bin/carddisp.pl?gene=SLC35D1
ALOX15	Arachidonate 15-Lipoxygenase	Protein Coding	45	GC17M004630	2.04658	https://www.genecards.org/cgi-bin/carddisp.pl?gene=ALOX15
TET1	Tet Methylcytosine Dioxygenase 1	Protein Coding	38	GC10P068560	2.04652	https://www.genecards.org/cgi-bin/carddisp.pl?gene=TET1
NFKBIA	NFKB Inhibitor Alpha	Protein Coding	49	GC14M035401	2.04461	https://www.genecards.org/cgi-bin/carddisp.pl?gene=NFKBIA
HSD11B1	Hydroxysteroid 11-Beta Dehydrogenase 1	Protein Coding	49	GC01P209686	2.04019	https://www.genecards.org/cgi-bin/carddisp.pl?gene=HSD11B1
IL17RA	Interleukin 17 Receptor A	Protein Coding	44	GC22P018163	2.03599	https://www.genecards.org/cgi-bin/carddisp.pl?gene=IL17RA
FCGR2B	Fc Gamma Receptor IIb	Protein Coding	46	GC01P161663	2.03482	https://www.genecards.org/cgi-bin/carddisp.pl?gene=FCGR2B
ANXA1	Annexin A1	Protein Coding	48	GC09P073151	2.03436	https://www.genecards.org/cgi-bin/carddisp.pl?gene=ANXA1
NOX1	NADPH Oxidase 1	Protein Coding	41	GC0XM100843	2.02766	https://www.genecards.org/cgi-bin/carddisp.pl?gene=NOX1
NOX4	NADPH Oxidase 4	Protein Coding	41	GC11M089324	2.02766	https://www.genecards.org/cgi-bin/carddisp.pl?gene=NOX4
PPIG	Peptidylprolyl Isomerase G	Protein Coding	41	GC02P169584	2.02309	https://www.genecards.org/cgi-bin/carddisp.pl?gene=PPIG
DEFB104A	Defensin Beta 104A	Protein Coding	32	GC08P007836	2.02237	https://www.genecards.org/cgi-bin/carddisp.pl?gene=DEFB104A
PRMT1	Protein Arginine Methyltransferase 1	Protein Coding	46	GC19P049675	2.01393	https://www.genecards.org/cgi-bin/carddisp.pl?gene=PRMT1
CYP2R1	Cytochrome P450 Family 2 Subfamily R Member 1	Protein Coding	45	GC11M014877	2.0103	https://www.genecards.org/cgi-bin/carddisp.pl?gene=CYP2R1
TRPC1	Transient Receptor Potential Cation Channel Subfamily C Member 1	Protein Coding	41	GC03P142724	1.99816	https://www.genecards.org/cgi-bin/carddisp.pl?gene=TRPC1
CDX1	Caudal Type Homeobox 1	Protein Coding	37	GC05P150166	1.99816	https://www.genecards.org/cgi-bin/carddisp.pl?gene=CDX1
RNF39	Ring Finger Protein 39	Protein Coding	35	GC06M061207	1.99816	https://www.genecards.org/cgi-bin/carddisp.pl?gene=RNF39
MPZ	Myelin Protein Zero	Protein Coding	44	GC01M161304	1.99565	https://www.genecards.org/cgi-bin/carddisp.pl?gene=MPZ
TRPV4	Transient Receptor Potential Cation Channel Subfamily V Member 4	Protein Coding	48	GC12M109783	1.99256	https://www.genecards.org/cgi-bin/carddisp.pl?gene=TRPV4
GJB2	Gap Junction Protein Beta 2	Protein Coding	46	GC13M020187	1.99256	https://www.genecards.org/cgi-bin/carddisp.pl?gene=GJB2
LCN1	Lipocalin 1	Protein Coding	40	GC09P135521	1.99015	https://www.genecards.org/cgi-bin/carddisp.pl?gene=LCN1
MRPL4	Mitochondrial Ribosomal Protein L4	Protein Coding	34	GC19P010251	1.97355	https://www.genecards.org/cgi-bin/carddisp.pl?gene=MRPL4
MC1R	Melanocortin 1 Receptor	Protein Coding	46	GC16P089912	1.97002	https://www.genecards.org/cgi-bin/carddisp.pl?gene=MC1R
MIR143	MicroRNA 143	RNA Gene	24	GC05P149410	1.97002	https://www.genecards.org/cgi-bin/carddisp.pl?gene=MIR143
AGER	Advanced Glycosylation End-Product Specific Receptor	Protein Coding	44	GC06M032180	1.95472	https://www.genecards.org/cgi-bin/carddisp.pl?gene=AGER
ID2	Inhibitor Of DNA Binding 2	Protein Coding	42	GC02P008678	1.95053	https://www.genecards.org/cgi-bin/carddisp.pl?gene=ID2
PRL	Prolactin	Protein Coding	42	GC06M022287	1.95015	https://www.genecards.org/cgi-bin/carddisp.pl?gene=PRL
RMI2	RecQ Mediated Genome Instability 2	Protein Coding	33	GC16P011250	1.94482	https://www.genecards.org/cgi-bin/carddisp.pl?gene=RMI2
BDKRB1	Bradykinin Receptor B1	Protein Coding	42	GC14P096290	1.93786	https://www.genecards.org/cgi-bin/carddisp.pl?gene=BDKRB1
CLDN7	Claudin 7	Protein Coding	40	GC17M007259	1.93765	https://www.genecards.org/cgi-bin/carddisp.pl?gene=CLDN7
HLA-DQA2	Major Histocompatibility Complex, Class II, DQ Alpha 2	Protein Coding	37	GC06P032741	1.93567	https://www.genecards.org/cgi-bin/carddisp.pl?gene=HLA-DQA2
LTB4R2	Leukotriene B4 Receptor 2	Protein Coding	42	GC14P030885	1.92875	https://www.genecards.org/cgi-bin/carddisp.pl?gene=LTB4R2
CST3	Cystatin C	Protein Coding	44	GC20M023646	1.92392	https://www.genecards.org/cgi-bin/carddisp.pl?gene=CST3
CTSG	Cathepsin G	Protein Coding	45	GC14M024573	1.92054	https://www.genecards.org/cgi-bin/carddisp.pl?gene=CTSG
ATF6B	Activating Transcription Factor 6 Beta	Protein Coding	38	GC06M032115	1.91909	https://www.genecards.org/cgi-bin/carddisp.pl?gene=ATF6B
CSF2RB	Colony Stimulating Factor 2 Receptor Subunit Beta	Protein Coding	47	GC22P036913	1.91853	https://www.genecards.org/cgi-bin/carddisp.pl?gene=CSF2RB
RTEL1	Regulator Of Telomere Elongation Helicase 1	Protein Coding	41	GC20P063658	1.91853	https://www.genecards.org/cgi-bin/carddisp.pl?gene=RTEL1
PHLDB1	Pleckstrin Homology Like Domain Family B Member 1	Protein Coding	36	GC11P118606	1.91853	https://www.genecards.org/cgi-bin/carddisp.pl?gene=PHLDB1
MIR15A	MicroRNA 15a	RNA Gene	17	GC13M050049	1.91753	https://www.genecards.org/cgi-bin/carddisp.pl?gene=MIR15A
PPP1R10	Protein Phosphatase 1 Regulatory Subunit 10	Protein Coding	38	GC06M030600	1.91233	https://www.genecards.org/cgi-bin/carddisp.pl?gene=PPP1R10
FBN1	Fibrillin 1	Protein Coding	46	GC15M048408	1.91017	https://www.genecards.org/cgi-bin/carddisp.pl?gene=FBN1
PLA2G4A	Phospholipase A2 Group IVA	Protein Coding	48	GC01P186798	1.90171	https://www.genecards.org/cgi-bin/carddisp.pl?gene=PLA2G4A
A2M	Alpha-2-Macroglobulin	Protein Coding	44	GC12M009067	1.89644	https://www.genecards.org/cgi-bin/carddisp.pl?gene=A2M
SLC18A3	Solute Carrier Family 18 Member A3	Protein Coding	43	GC10P049610	1.89644	https://www.genecards.org/cgi-bin/carddisp.pl?gene=SLC18A3
IL1RAPL1	Interleukin 1 Receptor Accessory Protein Like 1	Protein Coding	42	GC0XP028605	1.89644	https://www.genecards.org/cgi-bin/carddisp.pl?gene=IL1RAPL1
NFATC2	Nuclear Factor Of Activated T Cells 2	Protein Coding	44	GC20M051386	1.88806	https://www.genecards.org/cgi-bin/carddisp.pl?gene=NFATC2
TNFSF10	TNF Superfamily Member 10	Protein Coding	44	GC03M172505	1.87817	https://www.genecards.org/cgi-bin/carddisp.pl?gene=TNFSF10
NTF4	Neurotrophin 4	Protein Coding	43	GC19M062182	1.87778	https://www.genecards.org/cgi-bin/carddisp.pl?gene=NTF4
ERBB4	Erb-B2 Receptor Tyrosine Kinase 4	Protein Coding	53	GC02M211375	1.87156	https://www.genecards.org/cgi-bin/carddisp.pl?gene=ERBB4
PON1	Paraoxonase 1	Protein Coding	47	GC07M095297	1.87143	https://www.genecards.org/cgi-bin/carddisp.pl?gene=PON1
TIRAP	TIR Domain Containing Adaptor Protein	Protein Coding	42	GC11P126284	1.87143	https://www.genecards.org/cgi-bin/carddisp.pl?gene=TIRAP
IL36G	Interleukin 36 Gamma	Protein Coding	37	GC02P112973	1.8714	https://www.genecards.org/cgi-bin/carddisp.pl?gene=IL36G
PDE4B	Phosphodiesterase 4B	Protein Coding	44	GC01P065792	1.86981	https://www.genecards.org/cgi-bin/carddisp.pl?gene=PDE4B
P2RX7	Purinergic Receptor P2X 7	Protein Coding	46	GC12P125508	1.86756	https://www.genecards.org/cgi-bin/carddisp.pl?gene=P2RX7
FCRL5	Fc Receptor Like 5	Protein Coding	38	GC01M157514	1.86384	https://www.genecards.org/cgi-bin/carddisp.pl?gene=FCRL5
FAM167A	Family With Sequence Similarity 167 Member A	Protein Coding	35	GC08M011421	1.86384	https://www.genecards.org/cgi-bin/carddisp.pl?gene=FAM167A
MIR495	MicroRNA 495	RNA Gene	17	GC14P109091	1.86384	https://www.genecards.org/cgi-bin/carddisp.pl?gene=MIR495
CDHR3	Cadherin Related Family Member 3	Protein Coding	36	GC07P105876	1.86036	https://www.genecards.org/cgi-bin/carddisp.pl?gene=CDHR3
S100A12	S100 Calcium Binding Protein A12	Protein Coding	39	GC01M153373	1.85736	https://www.genecards.org/cgi-bin/carddisp.pl?gene=S100A12
C5	Complement C5	Protein Coding	46	GC09M120952	1.85541	https://www.genecards.org/cgi-bin/carddisp.pl?gene=C5
NOTCH2	Notch Receptor 2	Protein Coding	49	GC01M119911	1.84395	https://www.genecards.org/cgi-bin/carddisp.pl?gene=NOTCH2
LOC102723407	Immunoglobulin Heavy Variable 4-38-2-Like	Protein Coding	6	GC14P8B0041	1.84395	https://www.genecards.org/cgi-bin/carddisp.pl?gene=LOC102723407
HLA-DRB5	Major Histocompatibility Complex, Class II, DR Beta 5	Protein Coding	40	GC06M061346	1.83311	https://www.genecards.org/cgi-bin/carddisp.pl?gene=HLA-DRB5
HLA-DQB2	Major Histocompatibility Complex, Class II, DQ Beta 2	Protein Coding	38	GC06M032756	1.83311	https://www.genecards.org/cgi-bin/carddisp.pl?gene=HLA-DQB2
CYP21A1P	Cytochrome P450 Family 21 Subfamily A Member 1, Pseudogene	Pseudogene	17	GC06P032005	1.83311	https://www.genecards.org/cgi-bin/carddisp.pl?gene=CYP21A1P
HLA-DRB6	Major Histocompatibility Complex, Class II, DR Beta 6 (Pseudogene)	Pseudogene	16	GC06M061348	1.83311	https://www.genecards.org/cgi-bin/carddisp.pl?gene=HLA-DRB6
HLA-DQB1-AS1	HLA-DQB1 Antisense RNA 1	RNA Gene	13	GC06P032659	1.83311	https://www.genecards.org/cgi-bin/carddisp.pl?gene=HLA-DQB1-AS1
ARG1	Arginase 1	Protein Coding	48	GC06P131473	1.82341	https://www.genecards.org/cgi-bin/carddisp.pl?gene=ARG1
BAK1	BCL2 Antagonist/Killer 1	Protein Coding	44	GC06M033572	1.81797	https://www.genecards.org/cgi-bin/carddisp.pl?gene=BAK1
DAXX	Death Domain Associated Protein	Protein Coding	42	GC06M033318	1.81797	https://www.genecards.org/cgi-bin/carddisp.pl?gene=DAXX
DPP10	Dipeptidyl Peptidase Like 10	Protein Coding	41	GC02P114442	1.81472	https://www.genecards.org/cgi-bin/carddisp.pl?gene=DPP10
WNT5A	Wnt Family Member 5A	Protein Coding	49	GC03M055465	1.81135	https://www.genecards.org/cgi-bin/carddisp.pl?gene=WNT5A
CALCRL	Calcitonin Receptor Like Receptor	Protein Coding	45	GC02M187341	1.81135	https://www.genecards.org/cgi-bin/carddisp.pl?gene=CALCRL
CD244	CD244 Molecule	Protein Coding	42	GC01M160830	1.81135	https://www.genecards.org/cgi-bin/carddisp.pl?gene=CD244
SERPINB1	Serpin Family B Member 1	Protein Coding	40	GC06M002833	1.81135	https://www.genecards.org/cgi-bin/carddisp.pl?gene=SERPINB1
MIR181A1	MicroRNA 181a-1	RNA Gene	20	GC01M198860	1.81135	https://www.genecards.org/cgi-bin/carddisp.pl?gene=MIR181A1
MTOR	Mechanistic Target Of Rapamycin Kinase	Protein Coding	52	GC01M011106	1.80615	https://www.genecards.org/cgi-bin/carddisp.pl?gene=MTOR
CREB1	CAMP Responsive Element Binding Protein 1	Protein Coding	48	GC02P207529	1.80615	https://www.genecards.org/cgi-bin/carddisp.pl?gene=CREB1
SLCO1B1	Solute Carrier Organic Anion Transporter Family Member 1B1	Protein Coding	48	GC12P021132	1.80018	https://www.genecards.org/cgi-bin/carddisp.pl?gene=SLCO1B1
CD5	CD5 Molecule	Protein Coding	41	GC11P061114	1.79307	https://www.genecards.org/cgi-bin/carddisp.pl?gene=CD5
GATA3-AS1	GATA3 Antisense RNA 1	RNA Gene	16	GC10M008016	1.77349	https://www.genecards.org/cgi-bin/carddisp.pl?gene=GATA3-AS1
TWIST1	Twist Family BHLH Transcription Factor 1	Protein Coding	46	GC07M019020	1.76887	https://www.genecards.org/cgi-bin/carddisp.pl?gene=TWIST1
HDAC11	Histone Deacetylase 11	Protein Coding	42	GC03P013478	1.76887	https://www.genecards.org/cgi-bin/carddisp.pl?gene=HDAC11
DMBT1	Deleted In Malignant Brain Tumors 1	Protein Coding	40	GC10P122560	1.76887	https://www.genecards.org/cgi-bin/carddisp.pl?gene=DMBT1
ASIC3	Acid Sensing Ion Channel Subunit 3	Protein Coding	39	GC07P151048	1.76887	https://www.genecards.org/cgi-bin/carddisp.pl?gene=ASIC3
SFRP5	Secreted Frizzled Related Protein 5	Protein Coding	38	GC10M097766	1.76887	https://www.genecards.org/cgi-bin/carddisp.pl?gene=SFRP5
UBE2Q1	Ubiquitin Conjugating Enzyme E2 Q1	Protein Coding	37	GC01M154521	1.76887	https://www.genecards.org/cgi-bin/carddisp.pl?gene=UBE2Q1
NEAT1	Nuclear Paraspeckle Assembly Transcript 1	RNA Gene	24	GC11P068984	1.76887	https://www.genecards.org/cgi-bin/carddisp.pl?gene=NEAT1
MIR29A	MicroRNA 29a	RNA Gene	22	GC07M130876	1.76887	https://www.genecards.org/cgi-bin/carddisp.pl?gene=MIR29A
MIR338	MicroRNA 338	RNA Gene	19	GC17M081126	1.76887	https://www.genecards.org/cgi-bin/carddisp.pl?gene=MIR338
MIR556	MicroRNA 556	RNA Gene	17	GC01P162342	1.76887	https://www.genecards.org/cgi-bin/carddisp.pl?gene=MIR556
FOXD3-AS1	FOXD3 Antisense RNA 1	RNA Gene	15	GC01M063320	1.76887	https://www.genecards.org/cgi-bin/carddisp.pl?gene=FOXD3-AS1
RPL21P119	Ribosomal Protein L21 Pseudogene 119	Pseudogene	10	GC16M009255	1.76887	https://www.genecards.org/cgi-bin/carddisp.pl?gene=RPL21P119
RPS14P8	Ribosomal Protein S14 Pseudogene 8	Pseudogene	9	GC05P116562	1.76887	https://www.genecards.org/cgi-bin/carddisp.pl?gene=RPS14P8
ATF3	Activating Transcription Factor 3	Protein Coding	44	GC01P212565	1.76886	https://www.genecards.org/cgi-bin/carddisp.pl?gene=ATF3
SFTPB	Surfactant Protein B	Protein Coding	44	GC02M085657	1.767	https://www.genecards.org/cgi-bin/carddisp.pl?gene=SFTPB
TIMD4	T Cell Immunoglobulin And Mucin Domain Containing 4	Protein Coding	37	GC05M156919	1.76222	https://www.genecards.org/cgi-bin/carddisp.pl?gene=TIMD4
PTHLH	Parathyroid Hormone Like Hormone	Protein Coding	46	GC12M027959	1.74645	https://www.genecards.org/cgi-bin/carddisp.pl?gene=PTHLH
IKZF3	IKAROS Family Zinc Finger 3	Protein Coding	42	GC17M040974	1.74645	https://www.genecards.org/cgi-bin/carddisp.pl?gene=IKZF3
ADM	Adrenomedullin	Protein Coding	44	GC11P010304	1.74426	https://www.genecards.org/cgi-bin/carddisp.pl?gene=ADM
TRAF6	TNF Receptor Associated Factor 6	Protein Coding	45	GC11M036467	1.74138	https://www.genecards.org/cgi-bin/carddisp.pl?gene=TRAF6
POU2AF1	POU Class 2 Homeobox Associating Factor 1	Protein Coding	37	GC11M111352	1.74138	https://www.genecards.org/cgi-bin/carddisp.pl?gene=POU2AF1
STAT5A	Signal Transducer And Activator Of Transcription 5A	Protein Coding	46	GC17P042287	1.74134	https://www.genecards.org/cgi-bin/carddisp.pl?gene=STAT5A
IFNL1	Interferon Lambda 1	Protein Coding	34	GC19P039296	1.73414	https://www.genecards.org/cgi-bin/carddisp.pl?gene=IFNL1
PLAT	Plasminogen Activator, Tissue Type	Protein Coding	48	GC08M042174	1.73267	https://www.genecards.org/cgi-bin/carddisp.pl?gene=PLAT
MUC4	Mucin 4, Cell Surface Associated	Protein Coding	40	GC03M195746	1.72912	https://www.genecards.org/cgi-bin/carddisp.pl?gene=MUC4
P2RX4	Purinergic Receptor P2X 4	Protein Coding	45	GC12P125510	1.72749	https://www.genecards.org/cgi-bin/carddisp.pl?gene=P2RX4
PLA2G6	Phospholipase A2 Group VI	Protein Coding	48	GC22M056043	1.72739	https://www.genecards.org/cgi-bin/carddisp.pl?gene=PLA2G6
VAV3	Vav Guanine Nucleotide Exchange Factor 3	Protein Coding	43	GC01M107571	1.71385	https://www.genecards.org/cgi-bin/carddisp.pl?gene=VAV3
TNS1	Tensin 1	Protein Coding	39	GC02M217799	1.71385	https://www.genecards.org/cgi-bin/carddisp.pl?gene=TNS1
SIM2	SIM BHLH Transcription Factor 2	Protein Coding	38	GC21P036699	1.71385	https://www.genecards.org/cgi-bin/carddisp.pl?gene=SIM2
TAFA2	TAFA Chemokine Like Family Member 2	Protein Coding	28	GC12M061709	1.71385	https://www.genecards.org/cgi-bin/carddisp.pl?gene=TAFA2
ATP4A	ATPase H+/K+ Transporting Subunit Alpha	Protein Coding	41	GC19M062663	1.71125	https://www.genecards.org/cgi-bin/carddisp.pl?gene=ATP4A
TEK	TEK Receptor Tyrosine Kinase	Protein Coding	50	GC09P027109	1.70817	https://www.genecards.org/cgi-bin/carddisp.pl?gene=TEK
SHH	Sonic Hedgehog Signaling Molecule	Protein Coding	49	GC07M155799	1.69912	https://www.genecards.org/cgi-bin/carddisp.pl?gene=SHH
LY6G5B	Lymphocyte Antigen 6 Family Member G5B	Protein Coding	30	GC06P076871	1.69745	https://www.genecards.org/cgi-bin/carddisp.pl?gene=LY6G5B
NR1H2	Nuclear Receptor Subfamily 1 Group H Member 2	Protein Coding	46	GC19P050329	1.69408	https://www.genecards.org/cgi-bin/carddisp.pl?gene=NR1H2
BRD2	Bromodomain Containing 2	Protein Coding	44	GC06P076900	1.6898	https://www.genecards.org/cgi-bin/carddisp.pl?gene=BRD2
HLA-DMA	Major Histocompatibility Complex, Class II, DM Alpha	Protein Coding	41	GC06M061371	1.6898	https://www.genecards.org/cgi-bin/carddisp.pl?gene=HLA-DMA
HLA-DMB	Major Histocompatibility Complex, Class II, DM Beta	Protein Coding	41	GC06M032934	1.6898	https://www.genecards.org/cgi-bin/carddisp.pl?gene=HLA-DMB
HLA-DOA	Major Histocompatibility Complex, Class II, DO Alpha	Protein Coding	40	GC06M033004	1.6898	https://www.genecards.org/cgi-bin/carddisp.pl?gene=HLA-DOA
HLA-DOB	Major Histocompatibility Complex, Class II, DO Beta	Protein Coding	40	GC06M061363	1.6898	https://www.genecards.org/cgi-bin/carddisp.pl?gene=HLA-DOB
VPS52	VPS52 Subunit Of GARP Complex	Protein Coding	34	GC06M061394	1.6898	https://www.genecards.org/cgi-bin/carddisp.pl?gene=VPS52
GVQW3	GVQW Motif Containing 3	Protein Coding	17	GC11P077475	1.6898	https://www.genecards.org/cgi-bin/carddisp.pl?gene=GVQW3
RPS3AP21	RPS3A Pseudogene 21	Pseudogene	12	GC05M111192	1.6898	https://www.genecards.org/cgi-bin/carddisp.pl?gene=RPS3AP21
LINC02757	Long Intergenic Non-Protein Coding RNA 2757	RNA Gene	9	GC11M085085	1.6898	https://www.genecards.org/cgi-bin/carddisp.pl?gene=LINC02757
EMSY-DT	EMSY Divergent Transcript	RNA Gene	8	GC11M076427	1.6898	https://www.genecards.org/cgi-bin/carddisp.pl?gene=EMSY-DT
ENSG00000236304	Novel Transcript	RNA Gene	8	GC11P077487	1.6898	https://www.genecards.org/cgi-bin/carddisp.pl?gene=ENSG00000236304
BCLAF1P1	BCL2 Associated Transcription Factor 1 Pseudogene 1	Pseudogene	7	GC05M110946	1.6898	https://www.genecards.org/cgi-bin/carddisp.pl?gene=BCLAF1P1
ENSG00000254810	Novel Transcript	RNA Gene	7	GC11M085087	1.6898	https://www.genecards.org/cgi-bin/carddisp.pl?gene=ENSG00000254810
ENSG00000254755	Nucleolin (NCL) Pseudogene	Pseudogene	4	GC11P076591	1.6898	https://www.genecards.org/cgi-bin/carddisp.pl?gene=ENSG00000254755
MK280269-012		RNA Gene	4	GC11M076581	1.6898	https://www.genecards.org/cgi-bin/carddisp.pl?gene=MK280269-012
RF00017-4442		RNA Gene	4	GC05P111052	1.6898	https://www.genecards.org/cgi-bin/carddisp.pl?gene=RF00017-4442
piR-50308-096		RNA Gene	3	GC11M085084	1.6898	https://www.genecards.org/cgi-bin/carddisp.pl?gene=piR-50308-096
HSALNG0049431		RNA Gene	3	GC06M061969	1.6898	https://www.genecards.org/cgi-bin/carddisp.pl?gene=HSALNG0049431
HSALNG0044120		RNA Gene	3	GC05P111092	1.6898	https://www.genecards.org/cgi-bin/carddisp.pl?gene=HSALNG0044120
HSALNG0044122		RNA Gene	3	GC05M111135	1.6898	https://www.genecards.org/cgi-bin/carddisp.pl?gene=HSALNG0044122
ITSN2	Intersectin 2	Protein Coding	39	GC02M024203	1.67663	https://www.genecards.org/cgi-bin/carddisp.pl?gene=ITSN2
GLB1	Galactosidase Beta 1	Protein Coding	48	GC03M032963	1.67572	https://www.genecards.org/cgi-bin/carddisp.pl?gene=GLB1
MSX1	Msh Homeobox 1	Protein Coding	45	GC04P004861	1.67572	https://www.genecards.org/cgi-bin/carddisp.pl?gene=MSX1
ANXA5	Annexin A5	Protein Coding	45	GC04M121667	1.67186	https://www.genecards.org/cgi-bin/carddisp.pl?gene=ANXA5
CCR9	C-C Motif Chemokine Receptor 9	Protein Coding	40	GC03P046268	1.66769	https://www.genecards.org/cgi-bin/carddisp.pl?gene=CCR9
CSNK2B	Casein Kinase 2 Beta	Protein Coding	47	GC06P076868	1.66486	https://www.genecards.org/cgi-bin/carddisp.pl?gene=CSNK2B
SKIV2L	Ski2 Like RNA Helicase	Protein Coding	42	GC06P076887	1.66486	https://www.genecards.org/cgi-bin/carddisp.pl?gene=SKIV2L
CD164	CD164 Molecule	Protein Coding	41	GC06M109366	1.65776	https://www.genecards.org/cgi-bin/carddisp.pl?gene=CD164
DGKE	Diacylglycerol Kinase Epsilon	Protein Coding	47	GC17P056834	1.65569	https://www.genecards.org/cgi-bin/carddisp.pl?gene=DGKE
SPTBN2	Spectrin Beta, Non-Erythrocytic 2	Protein Coding	42	GC11M084768	1.65569	https://www.genecards.org/cgi-bin/carddisp.pl?gene=SPTBN2
SLAMF8	SLAM Family Member 8	Protein Coding	35	GC01P159826	1.65569	https://www.genecards.org/cgi-bin/carddisp.pl?gene=SLAMF8
ADRA1D	Adrenoceptor Alpha 1D	Protein Coding	45	GC20M004220	1.65443	https://www.genecards.org/cgi-bin/carddisp.pl?gene=ADRA1D
DOCK8	Dedicator Of Cytokinesis 8	Protein Coding	43	GC09P000214	1.65431	https://www.genecards.org/cgi-bin/carddisp.pl?gene=DOCK8
EP300	E1A Binding Protein P300	Protein Coding	49	GC22P041091	1.64472	https://www.genecards.org/cgi-bin/carddisp.pl?gene=EP300
TNFRSF18	TNF Receptor Superfamily Member 18	Protein Coding	41	GC01M001203	1.62608	https://www.genecards.org/cgi-bin/carddisp.pl?gene=TNFRSF18
DDX39B	DExD-Box Helicase 39B	Protein Coding	38	GC06M031530	1.62238	https://www.genecards.org/cgi-bin/carddisp.pl?gene=DDX39B
DUOX1	Dual Oxidase 1	Protein Coding	41	GC15P045129	1.61979	https://www.genecards.org/cgi-bin/carddisp.pl?gene=DUOX1
S100B	S100 Calcium Binding Protein B	Protein Coding	45	GC21M050156	1.61395	https://www.genecards.org/cgi-bin/carddisp.pl?gene=S100B
F3	Coagulation Factor III, Tissue Factor	Protein Coding	45	GC01M094570	1.60167	https://www.genecards.org/cgi-bin/carddisp.pl?gene=F3
LEPR	Leptin Receptor	Protein Coding	49	GC01P065421	1.5909	https://www.genecards.org/cgi-bin/carddisp.pl?gene=LEPR
INS	Insulin	Protein Coding	46	GC11M002159	1.58848	https://www.genecards.org/cgi-bin/carddisp.pl?gene=INS
CD163	CD163 Molecule	Protein Coding	43	GC12M007646	1.58585	https://www.genecards.org/cgi-bin/carddisp.pl?gene=CD163
ARSB	Arylsulfatase B	Protein Coding	45	GC05M078777	1.58402	https://www.genecards.org/cgi-bin/carddisp.pl?gene=ARSB
MRC1	Mannose Receptor C-Type 1	Protein Coding	40	GC10P017809	1.58292	https://www.genecards.org/cgi-bin/carddisp.pl?gene=MRC1
PMP2	Peripheral Myelin Protein 2	Protein Coding	41	GC08M081440	1.57977	https://www.genecards.org/cgi-bin/carddisp.pl?gene=PMP2
CFL1	Cofilin 1	Protein Coding	45	GC11M065823	1.57921	https://www.genecards.org/cgi-bin/carddisp.pl?gene=CFL1
IL6ST	Interleukin 6 Cytokine Family Signal Transducer	Protein Coding	48	GC05M055935	1.57801	https://www.genecards.org/cgi-bin/carddisp.pl?gene=IL6ST
CD44	CD44 Molecule (Indian Blood Group)	Protein Coding	46	GC11P035139	1.57743	https://www.genecards.org/cgi-bin/carddisp.pl?gene=CD44
MAPK8	Mitogen-Activated Protein Kinase 8	Protein Coding	48	GC10P048306	1.57617	https://www.genecards.org/cgi-bin/carddisp.pl?gene=MAPK8
CRHR1	Corticotropin Releasing Hormone Receptor 1	Protein Coding	44	GC17P045784	1.57284	https://www.genecards.org/cgi-bin/carddisp.pl?gene=CRHR1
CD2	CD2 Molecule	Protein Coding	42	GC01P116754	1.56287	https://www.genecards.org/cgi-bin/carddisp.pl?gene=CD2
P2RY12	Purinergic Receptor P2Y12	Protein Coding	47	GC03M151336	1.55706	https://www.genecards.org/cgi-bin/carddisp.pl?gene=P2RY12
TGIF1	TGFB Induced Factor Homeobox 1	Protein Coding	45	GC18P003411	1.55262	https://www.genecards.org/cgi-bin/carddisp.pl?gene=TGIF1
FADS1	Fatty Acid Desaturase 1	Protein Coding	44	GC11M061799	1.53775	https://www.genecards.org/cgi-bin/carddisp.pl?gene=FADS1
FADS2	Fatty Acid Desaturase 2	Protein Coding	44	GC11P061792	1.53775	https://www.genecards.org/cgi-bin/carddisp.pl?gene=FADS2
SERPINB3	Serpin Family B Member 3	Protein Coding	41	GC18M063655	1.5355	https://www.genecards.org/cgi-bin/carddisp.pl?gene=SERPINB3
SLC22A5	Solute Carrier Family 22 Member 5	Protein Coding	46	GC05P132369	1.52237	https://www.genecards.org/cgi-bin/carddisp.pl?gene=SLC22A5
KCNE3	Potassium Voltage-Gated Channel Subfamily E Regulatory Subunit 3	Protein Coding	45	GC11M074454	1.52237	https://www.genecards.org/cgi-bin/carddisp.pl?gene=KCNE3
ATXN2	Ataxin 2	Protein Coding	42	GC12M111443	1.52237	https://www.genecards.org/cgi-bin/carddisp.pl?gene=ATXN2
KCNG1	Potassium Voltage-Gated Channel Modifier Subfamily G Member 1	Protein Coding	36	GC20M051003	1.52237	https://www.genecards.org/cgi-bin/carddisp.pl?gene=KCNG1
NOTCH4	Notch Receptor 4	Protein Coding	45	GC06M061333	1.51982	https://www.genecards.org/cgi-bin/carddisp.pl?gene=NOTCH4
MAP2K5	Mitogen-Activated Protein Kinase Kinase 5	Protein Coding	45	GC15P092245	1.51982	https://www.genecards.org/cgi-bin/carddisp.pl?gene=MAP2K5
POU5F1	POU Class 5 Homeobox 1	Protein Coding	45	GC06M061255	1.51982	https://www.genecards.org/cgi-bin/carddisp.pl?gene=POU5F1
PFKFB3	6-Phosphofructo-2-Kinase/Fructose-2,6-Biphosphatase 3	Protein Coding	44	GC10P006144	1.51982	https://www.genecards.org/cgi-bin/carddisp.pl?gene=PFKFB3
MDC1	Mediator Of DNA Damage Checkpoint 1	Protein Coding	41	GC06M061228	1.51982	https://www.genecards.org/cgi-bin/carddisp.pl?gene=MDC1
DHX16	DEAH-Box Helicase 16	Protein Coding	40	GC06M030653	1.51982	https://www.genecards.org/cgi-bin/carddisp.pl?gene=DHX16
XK	X-Linked Kx Blood Group	Protein Coding	40	GC0XP037685	1.51982	https://www.genecards.org/cgi-bin/carddisp.pl?gene=XK
ABCF1	ATP Binding Cassette Subfamily F Member 1	Protein Coding	39	GC06P030571	1.51982	https://www.genecards.org/cgi-bin/carddisp.pl?gene=ABCF1
AAGAB	Alpha And Gamma Adaptin Binding Protein	Protein Coding	39	GC15M067200	1.51982	https://www.genecards.org/cgi-bin/carddisp.pl?gene=AAGAB
LSM2	LSM2 Homolog, U6 Small Nuclear RNA And MRNA Degradation Associated	Protein Coding	39	GC06M061319	1.51982	https://www.genecards.org/cgi-bin/carddisp.pl?gene=LSM2
NFKBIL1	NFKB Inhibitor Like 1	Protein Coding	38	GC06P076858	1.51982	https://www.genecards.org/cgi-bin/carddisp.pl?gene=NFKBIL1
TIPIN	TIMELESS Interacting Protein	Protein Coding	38	GC15M079248	1.51982	https://www.genecards.org/cgi-bin/carddisp.pl?gene=TIPIN
CCHCR1	Coiled-Coil Alpha-Helical Rod Protein 1	Protein Coding	38	GC06M061251	1.51982	https://www.genecards.org/cgi-bin/carddisp.pl?gene=CCHCR1
TCF19	Transcription Factor 19	Protein Coding	36	GC06P076850	1.51982	https://www.genecards.org/cgi-bin/carddisp.pl?gene=TCF19
SKOR1	SKI Family Transcriptional Corepressor 1	Protein Coding	34	GC15P067819	1.51982	https://www.genecards.org/cgi-bin/carddisp.pl?gene=SKOR1
ZWILCH	Zwilch Kinetochore Protein	Protein Coding	34	GC15P066504	1.51982	https://www.genecards.org/cgi-bin/carddisp.pl?gene=ZWILCH
NRM	Nurim	Protein Coding	33	GC06M061227	1.51982	https://www.genecards.org/cgi-bin/carddisp.pl?gene=NRM
IQCH	IQ Motif Containing H	Protein Coding	32	GC15P067254	1.51982	https://www.genecards.org/cgi-bin/carddisp.pl?gene=IQCH
PSORS1C2	Psoriasis Susceptibility 1 Candidate 2	Protein Coding	31	GC06M031137	1.51982	https://www.genecards.org/cgi-bin/carddisp.pl?gene=PSORS1C2
C6orf47	Chromosome 6 Open Reading Frame 47	Protein Coding	30	GC06M061307	1.51982	https://www.genecards.org/cgi-bin/carddisp.pl?gene=C6orf47
HCP5	HLA Complex P5	RNA Gene	29	GC06P031400	1.51982	https://www.genecards.org/cgi-bin/carddisp.pl?gene=HCP5
SFTA2	Surfactant Associated 2	Protein Coding	28	GC06M061239	1.51982	https://www.genecards.org/cgi-bin/carddisp.pl?gene=SFTA2
MUC22	Mucin 22	Protein Coding	22	GC06P031005	1.51982	https://www.genecards.org/cgi-bin/carddisp.pl?gene=MUC22
PSORS1C3	Psoriasis Susceptibility 1 Candidate 3	RNA Gene	22	GC06M061253	1.51982	https://www.genecards.org/cgi-bin/carddisp.pl?gene=PSORS1C3
HCG22	HLA Complex Group 22 (Gene/Pseudogene)	Protein Coding	21	GC06P031053	1.51982	https://www.genecards.org/cgi-bin/carddisp.pl?gene=HCG22
HCG27	HLA Complex Group 27	RNA Gene	20	GC06P031197	1.51982	https://www.genecards.org/cgi-bin/carddisp.pl?gene=HCG27
SNORD16	Small Nucleolar RNA, C/D Box 16	RNA Gene	16	GC15M079256	1.51982	https://www.genecards.org/cgi-bin/carddisp.pl?gene=SNORD16
MIR6891	MicroRNA 6891	RNA Gene	10	GC06M031355	1.51982	https://www.genecards.org/cgi-bin/carddisp.pl?gene=MIR6891
RPL3P2	Ribosomal Protein L3 Pseudogene 2	Pseudogene	9	GC06P031280	1.51982	https://www.genecards.org/cgi-bin/carddisp.pl?gene=RPL3P2
STK19B	Serine/Threonine Kinase 19B (Pseudogene)	Pseudogene	9	GC06P032013	1.51982	https://www.genecards.org/cgi-bin/carddisp.pl?gene=STK19B
ENSG00000212228		RNA Gene	9	GC16M011785	1.51982	https://www.genecards.org/cgi-bin/carddisp.pl?gene=ENSG00000212228
ENSG00000272501	Novel Transcript, Antisense To HCG27	RNA Gene	9	GC06M061256	1.51982	https://www.genecards.org/cgi-bin/carddisp.pl?gene=ENSG00000272501
HNRNPCP4	Heterogeneous Nuclear Ribonucleoprotein C Pseudogene 4	Pseudogene	8	GC16P011242	1.51982	https://www.genecards.org/cgi-bin/carddisp.pl?gene=HNRNPCP4
RNU6-1213P	RNA, U6 Small Nuclear 1213, Pseudogene	Pseudogene	8	GC08P080405	1.51982	https://www.genecards.org/cgi-bin/carddisp.pl?gene=RNU6-1213P
ENSG00000263033	Novel Transcript	RNA Gene	8	GC16P011196	1.51982	https://www.genecards.org/cgi-bin/carddisp.pl?gene=ENSG00000263033
ENSG00000272221	Novel Transcript	RNA Gene	7	GC06M061273	1.51982	https://www.genecards.org/cgi-bin/carddisp.pl?gene=ENSG00000272221
ENSG00000260773	Novel Transcript, Antisense To DIS3L	RNA Gene	7	GC15M066314	1.51982	https://www.genecards.org/cgi-bin/carddisp.pl?gene=ENSG00000260773
ENSG00000272540	Novel Transcript, Antisense To TUBB	RNA Gene	7	GC06M061232	1.51982	https://www.genecards.org/cgi-bin/carddisp.pl?gene=ENSG00000272540
ENSG00000271581	HLA Complex Group 4 (HCG4) Pseudogene	Pseudogene	6	GC06P076851	1.51982	https://www.genecards.org/cgi-bin/carddisp.pl?gene=ENSG00000271581
GTF3AP1	General Transcription Factor IIIA Pseudogene 1	Pseudogene	5	GC09P006348	1.51982	https://www.genecards.org/cgi-bin/carddisp.pl?gene=GTF3AP1
NONHSAG043472.2		RNA Gene	5	GC06P078386	1.51982	https://www.genecards.org/cgi-bin/carddisp.pl?gene=NONHSAG043472.2
lnc-HLA-C-2		RNA Gene	5	GC06M061263	1.51982	https://www.genecards.org/cgi-bin/carddisp.pl?gene=lnc-HLA-C-2
piR-47234		RNA Gene	4	GC15P114093	1.51982	https://www.genecards.org/cgi-bin/carddisp.pl?gene=piR-47234
piR-47864		RNA Gene	4	GC06M061277	1.51982	https://www.genecards.org/cgi-bin/carddisp.pl?gene=piR-47864
piR-30396		RNA Gene	4	GC15P113174	1.51982	https://www.genecards.org/cgi-bin/carddisp.pl?gene=piR-30396
NONHSAG043568.2		RNA Gene	4	GC06P078397	1.51982	https://www.genecards.org/cgi-bin/carddisp.pl?gene=NONHSAG043568.2
HSALNG0049258		RNA Gene	4	GC06P077619	1.51982	https://www.genecards.org/cgi-bin/carddisp.pl?gene=HSALNG0049258
MN298114-181		RNA Gene	4	GC06M062298	1.51982	https://www.genecards.org/cgi-bin/carddisp.pl?gene=MN298114-181
MK280269-056		RNA Gene	4	GC06M062293	1.51982	https://www.genecards.org/cgi-bin/carddisp.pl?gene=MK280269-056
NONHSAG017238.2		RNA Gene	4	GC15P113107	1.51982	https://www.genecards.org/cgi-bin/carddisp.pl?gene=NONHSAG017238.2
lnc-HLA-DQA1-8		RNA Gene	4	GC06P078084	1.51982	https://www.genecards.org/cgi-bin/carddisp.pl?gene=lnc-HLA-DQA1-8
lnc-HLA-DRB1-6		RNA Gene	4	GC06M032664	1.51982	https://www.genecards.org/cgi-bin/carddisp.pl?gene=lnc-HLA-DRB1-6
lnc-IQCH-5		RNA Gene	4	GC15P112698	1.51982	https://www.genecards.org/cgi-bin/carddisp.pl?gene=lnc-IQCH-5
HSALNG0106744		RNA Gene	4	GC15P112542	1.51982	https://www.genecards.org/cgi-bin/carddisp.pl?gene=HSALNG0106744
piR-52740		RNA Gene	4	GC06M061278	1.51982	https://www.genecards.org/cgi-bin/carddisp.pl?gene=piR-52740
SLC6A4	Solute Carrier Family 6 Member 4	Protein Coding	48	GC17M030194	1.51521	https://www.genecards.org/cgi-bin/carddisp.pl?gene=SLC6A4
SMAD2	SMAD Family Member 2	Protein Coding	49	GC18M047809	1.5011	https://www.genecards.org/cgi-bin/carddisp.pl?gene=SMAD2
S100A8	S100 Calcium Binding Protein A8	Protein Coding	42	GC01M153391	1.50026	https://www.genecards.org/cgi-bin/carddisp.pl?gene=S100A8
AHI1	Abelson Helper Integration Site 1	Protein Coding	41	GC06M135283	1.49968	https://www.genecards.org/cgi-bin/carddisp.pl?gene=AHI1
IFT172	Intraflagellar Transport 172	Protein Coding	40	GC02M028005	1.49968	https://www.genecards.org/cgi-bin/carddisp.pl?gene=IFT172
SCAMP2	Secretory Carrier Membrane Protein 2	Protein Coding	38	GC15M074843	1.49968	https://www.genecards.org/cgi-bin/carddisp.pl?gene=SCAMP2
H2AX	H2A.X Variant Histone	Protein Coding	35	GC11M119155	1.49968	https://www.genecards.org/cgi-bin/carddisp.pl?gene=H2AX
SCAMP5	Secretory Carrier Membrane Protein 5	Protein Coding	35	GC15P074957	1.49968	https://www.genecards.org/cgi-bin/carddisp.pl?gene=SCAMP5
CEP89	Centrosomal Protein 89	Protein Coding	35	GC19M032921	1.49968	https://www.genecards.org/cgi-bin/carddisp.pl?gene=CEP89
IFT46	Intraflagellar Transport 46	Protein Coding	32	GC11M118544	1.49968	https://www.genecards.org/cgi-bin/carddisp.pl?gene=IFT46
ATP5MG	ATP Synthase Membrane Subunit G	Protein Coding	30	GC11P118403	1.49968	https://www.genecards.org/cgi-bin/carddisp.pl?gene=ATP5MG
DAW1	Dynein Assembly Factor With WD Repeats 1	Protein Coding	30	GC02P227871	1.49968	https://www.genecards.org/cgi-bin/carddisp.pl?gene=DAW1
PFN1	Profilin 1	Protein Coding	46	GC17M004945	1.49556	https://www.genecards.org/cgi-bin/carddisp.pl?gene=PFN1
XCL1	X-C Motif Chemokine Ligand 1	Protein Coding	36	GC01P168576	1.49346	https://www.genecards.org/cgi-bin/carddisp.pl?gene=XCL1
MBL3P	Mannose-Binding Lectin Family Member 3, Pseudogene	Pseudogene	8	GC10M081346	1.48847	https://www.genecards.org/cgi-bin/carddisp.pl?gene=MBL3P
LGALS1	Galectin 1	Protein Coding	42	GC22P037675	1.48564	https://www.genecards.org/cgi-bin/carddisp.pl?gene=LGALS1
IL24	Interleukin 24	Protein Coding	40	GC01P206897	1.48342	https://www.genecards.org/cgi-bin/carddisp.pl?gene=IL24
GPT	Glutamic--Pyruvic Transaminase	Protein Coding	41	GC08P144502	1.47874	https://www.genecards.org/cgi-bin/carddisp.pl?gene=GPT
MMP8	Matrix Metallopeptidase 8	Protein Coding	48	GC11M102617	1.47138	https://www.genecards.org/cgi-bin/carddisp.pl?gene=MMP8
IGF1R	Insulin Like Growth Factor 1 Receptor	Protein Coding	53	GC15P098648	1.47006	https://www.genecards.org/cgi-bin/carddisp.pl?gene=IGF1R
PAK2	P21 (RAC1) Activated Kinase 2	Protein Coding	45	GC03P196739	1.46719	https://www.genecards.org/cgi-bin/carddisp.pl?gene=PAK2
HFE	Homeostatic Iron Regulator	Protein Coding	44	GC06P026087	1.46719	https://www.genecards.org/cgi-bin/carddisp.pl?gene=HFE
FGL2	Fibrinogen Like 2	Protein Coding	41	GC07M077193	1.46719	https://www.genecards.org/cgi-bin/carddisp.pl?gene=FGL2
MYOM2	Myomesin 2	Protein Coding	38	GC08P002045	1.46719	https://www.genecards.org/cgi-bin/carddisp.pl?gene=MYOM2
FAM76B	Family With Sequence Similarity 76 Member B	Protein Coding	34	GC11M095768	1.46719	https://www.genecards.org/cgi-bin/carddisp.pl?gene=FAM76B
FLG-AS1	FLG Antisense RNA 1	RNA Gene	17	GC01P152168	1.46719	https://www.genecards.org/cgi-bin/carddisp.pl?gene=FLG-AS1
SLC22A8	Solute Carrier Family 22 Member 8	Protein Coding	42	GC11M084576	1.45739	https://www.genecards.org/cgi-bin/carddisp.pl?gene=SLC22A8
EGF	Epidermal Growth Factor	Protein Coding	50	GC04P109912	1.45607	https://www.genecards.org/cgi-bin/carddisp.pl?gene=EGF
TNFRSF10A	TNF Receptor Superfamily Member 10a	Protein Coding	44	GC08M023190	1.45163	https://www.genecards.org/cgi-bin/carddisp.pl?gene=TNFRSF10A
TNFRSF1A	TNF Receptor Superfamily Member 1A	Protein Coding	48	GC12M006328	1.45075	https://www.genecards.org/cgi-bin/carddisp.pl?gene=TNFRSF1A
COL21A1	Collagen Type XXI Alpha 1 Chain	Protein Coding	36	GC06M061729	1.4407	https://www.genecards.org/cgi-bin/carddisp.pl?gene=COL21A1
FAM114A1	Family With Sequence Similarity 114 Member A1	Protein Coding	32	GC04P038867	1.4407	https://www.genecards.org/cgi-bin/carddisp.pl?gene=FAM114A1
MIR574	MicroRNA 574	RNA Gene	20	GC04P038926	1.4407	https://www.genecards.org/cgi-bin/carddisp.pl?gene=MIR574
MTNR1A	Melatonin Receptor 1A	Protein Coding	42	GC04M186533	1.43485	https://www.genecards.org/cgi-bin/carddisp.pl?gene=MTNR1A
IFNB1	Interferon Beta 1	Protein Coding	42	GC09M021077	1.43291	https://www.genecards.org/cgi-bin/carddisp.pl?gene=IFNB1
RAD50	RAD50 Double Strand Break Repair Protein	Protein Coding	49	GC05P132556	1.43073	https://www.genecards.org/cgi-bin/carddisp.pl?gene=RAD50
CD160	CD160 Molecule	Protein Coding	39	GC01P145719	1.42514	https://www.genecards.org/cgi-bin/carddisp.pl?gene=CD160
GPR183	G Protein-Coupled Receptor 183	Protein Coding	40	GC13M099339	1.42478	https://www.genecards.org/cgi-bin/carddisp.pl?gene=GPR183
ADORA3	Adenosine A3 Receptor	Protein Coding	45	GC01M111499	1.42212	https://www.genecards.org/cgi-bin/carddisp.pl?gene=ADORA3
INPP5D	Inositol Polyphosphate-5-Phosphatase D	Protein Coding	45	GC02P233059	1.41482	https://www.genecards.org/cgi-bin/carddisp.pl?gene=INPP5D
NFIA	Nuclear Factor I A	Protein Coding	44	GC01P060865	1.40653	https://www.genecards.org/cgi-bin/carddisp.pl?gene=NFIA
PDE4D	Phosphodiesterase 4D	Protein Coding	48	GC05M058969	1.40087	https://www.genecards.org/cgi-bin/carddisp.pl?gene=PDE4D
CDKN2A	Cyclin Dependent Kinase Inhibitor 2A	Protein Coding	49	GC09M021967	1.39895	https://www.genecards.org/cgi-bin/carddisp.pl?gene=CDKN2A
TNFSF18	TNF Superfamily Member 18	Protein Coding	38	GC01M173009	1.39876	https://www.genecards.org/cgi-bin/carddisp.pl?gene=TNFSF18
LINC00299	Long Intergenic Non-Protein Coding RNA 299	RNA Gene	21	GC02M007988	1.39876	https://www.genecards.org/cgi-bin/carddisp.pl?gene=LINC00299
TGM1	Transglutaminase 1	Protein Coding	45	GC14M024249	1.39847	https://www.genecards.org/cgi-bin/carddisp.pl?gene=TGM1
TIMP2	TIMP Metallopeptidase Inhibitor 2	Protein Coding	43	GC17M078852	1.39176	https://www.genecards.org/cgi-bin/carddisp.pl?gene=TIMP2
APOA1	Apolipoprotein A1	Protein Coding	48	GC11M116835	1.37904	https://www.genecards.org/cgi-bin/carddisp.pl?gene=APOA1
IFIH1	Interferon Induced With Helicase C Domain 1	Protein Coding	45	GC02M162267	1.3777	https://www.genecards.org/cgi-bin/carddisp.pl?gene=IFIH1
PITX2	Paired Like Homeodomain 2	Protein Coding	46	GC04M110617	1.36578	https://www.genecards.org/cgi-bin/carddisp.pl?gene=PITX2
CD1A	CD1a Molecule	Protein Coding	41	GC01P158255	1.36578	https://www.genecards.org/cgi-bin/carddisp.pl?gene=CD1A
MIR302E	MicroRNA 302e	RNA Gene	11	GC11P007234	1.36115	https://www.genecards.org/cgi-bin/carddisp.pl?gene=MIR302E
CTRL	Chymotrypsin Like	Protein Coding	39	GC16M067927	1.36018	https://www.genecards.org/cgi-bin/carddisp.pl?gene=CTRL
LSM4	LSM4 Homolog, U6 Small Nuclear RNA And MRNA Degradation Associated	Protein Coding	38	GC19M018306	1.35712	https://www.genecards.org/cgi-bin/carddisp.pl?gene=LSM4
LACTB	Lactamase Beta	Protein Coding	36	GC15P112676	1.35702	https://www.genecards.org/cgi-bin/carddisp.pl?gene=LACTB
CD34	CD34 Molecule	Protein Coding	43	GC01M207880	1.34524	https://www.genecards.org/cgi-bin/carddisp.pl?gene=CD34
CD68	CD68 Molecule	Protein Coding	39	GC17P007579	1.34447	https://www.genecards.org/cgi-bin/carddisp.pl?gene=CD68
RTP3	Receptor Transporter Protein 3	Protein Coding	33	GC03P046687	1.34007	https://www.genecards.org/cgi-bin/carddisp.pl?gene=RTP3
MS4A1	Membrane Spanning 4-Domains A1	Protein Coding	45	GC11P060503	1.33926	https://www.genecards.org/cgi-bin/carddisp.pl?gene=MS4A1
CD93	CD93 Molecule	Protein Coding	40	GC20M023079	1.33926	https://www.genecards.org/cgi-bin/carddisp.pl?gene=CD93
PLA2G5	Phospholipase A2 Group V	Protein Coding	42	GC01P020028	1.33082	https://www.genecards.org/cgi-bin/carddisp.pl?gene=PLA2G5
ADRA2C	Adrenoceptor Alpha 2C	Protein Coding	45	GC04P003766	1.32615	https://www.genecards.org/cgi-bin/carddisp.pl?gene=ADRA2C
RYBP	RING1 And YY1 Binding Protein	Protein Coding	40	GC03M072371	1.32222	https://www.genecards.org/cgi-bin/carddisp.pl?gene=RYBP
CXCR5	C-X-C Motif Chemokine Receptor 5	Protein Coding	40	GC11P118912	1.32222	https://www.genecards.org/cgi-bin/carddisp.pl?gene=CXCR5
TNFSF8	TNF Superfamily Member 8	Protein Coding	36	GC09M114893	1.32127	https://www.genecards.org/cgi-bin/carddisp.pl?gene=TNFSF8
IL17C	Interleukin 17C	Protein Coding	37	GC16P088638	1.32104	https://www.genecards.org/cgi-bin/carddisp.pl?gene=IL17C
LRG1	Leucine Rich Alpha-2-Glycoprotein 1	Protein Coding	40	GC19M004681	1.31505	https://www.genecards.org/cgi-bin/carddisp.pl?gene=LRG1
TERT	Telomerase Reverse Transcriptase	Protein Coding	50	GC05M001253	1.31475	https://www.genecards.org/cgi-bin/carddisp.pl?gene=TERT
SETDB2	SET Domain Bifurcated Histone Lysine Methyltransferase 2	Protein Coding	36	GC13P049444	1.31254	https://www.genecards.org/cgi-bin/carddisp.pl?gene=SETDB2
GNLY	Granulysin	Protein Coding	38	GC02P085685	1.30998	https://www.genecards.org/cgi-bin/carddisp.pl?gene=GNLY
PRKCQ	Protein Kinase C Theta	Protein Coding	48	GC10M006393	1.304	https://www.genecards.org/cgi-bin/carddisp.pl?gene=PRKCQ
SERPINB2	Serpin Family B Member 2	Protein Coding	43	GC18P063871	1.30206	https://www.genecards.org/cgi-bin/carddisp.pl?gene=SERPINB2
CR2	Complement C3d Receptor 2	Protein Coding	45	GC01P207454	1.30204	https://www.genecards.org/cgi-bin/carddisp.pl?gene=CR2
RXRB	Retinoid X Receptor Beta	Protein Coding	46	GC06M033193	1.2962	https://www.genecards.org/cgi-bin/carddisp.pl?gene=RXRB
MANBA	Mannosidase Beta	Protein Coding	43	GC04M102631	1.2962	https://www.genecards.org/cgi-bin/carddisp.pl?gene=MANBA
AGPAT1	1-Acylglycerol-3-Phosphate O-Acyltransferase 1	Protein Coding	41	GC06M032168	1.2962	https://www.genecards.org/cgi-bin/carddisp.pl?gene=AGPAT1
BDH2	3-Hydroxybutyrate Dehydrogenase 2	Protein Coding	37	GC04M103077	1.2962	https://www.genecards.org/cgi-bin/carddisp.pl?gene=BDH2
OVOL1	Ovo Like Transcriptional Repressor 1	Protein Coding	35	GC11P065787	1.2962	https://www.genecards.org/cgi-bin/carddisp.pl?gene=OVOL1
GPSM3	G Protein Signaling Modulator 3	Protein Coding	33	GC06M061332	1.2962	https://www.genecards.org/cgi-bin/carddisp.pl?gene=GPSM3
ICE2	Interactor Of Little Elongation Complex ELL Subunit 2	Protein Coding	32	GC15M060419	1.2962	https://www.genecards.org/cgi-bin/carddisp.pl?gene=ICE2
AP5B1	Adaptor Related Protein Complex 5 Subunit Beta 1	Protein Coding	31	GC11M065773	1.2962	https://www.genecards.org/cgi-bin/carddisp.pl?gene=AP5B1
HCG23	HLA Complex Group 23	RNA Gene	16	GC06P076893	1.2962	https://www.genecards.org/cgi-bin/carddisp.pl?gene=HCG23
CASC11	Cancer Susceptibility 11	RNA Gene	16	GC08M131051	1.2962	https://www.genecards.org/cgi-bin/carddisp.pl?gene=CASC11
MIR1204	MicroRNA 1204	RNA Gene	15	GC08P127795	1.2962	https://www.genecards.org/cgi-bin/carddisp.pl?gene=MIR1204
ID2-AS1	ID2 Antisense RNA 1	RNA Gene	13	GC02M008666	1.2962	https://www.genecards.org/cgi-bin/carddisp.pl?gene=ID2-AS1
TH2LCRR	T Helper Type 2 Locus Control Region Associated RNA	RNA Gene	12	GC05M132631	1.2962	https://www.genecards.org/cgi-bin/carddisp.pl?gene=TH2LCRR
SRRM1P1	Serine/Arginine Repetitive Matrix 1 Pseudogene 1	Pseudogene	10	GC08M127086	1.2962	https://www.genecards.org/cgi-bin/carddisp.pl?gene=SRRM1P1
RNVU1-32	RNA, Variant U1 Small Nuclear 32	Pseudogene	9	GC08P128003	1.2962	https://www.genecards.org/cgi-bin/carddisp.pl?gene=RNVU1-32
SLC25A38P1	Solute Carrier Family 25 Member 38 Pseudogene 1	Pseudogene	8	GC01P172748	1.2962	https://www.genecards.org/cgi-bin/carddisp.pl?gene=SLC25A38P1
ENSG00000224228	Novel Transcript	RNA Gene	8	GC01P172681	1.2962	https://www.genecards.org/cgi-bin/carddisp.pl?gene=ENSG00000224228
ENSG00000260651	Novel Transcript, Antisense NFKB1	RNA Gene	8	GC04M102500	1.2962	https://www.genecards.org/cgi-bin/carddisp.pl?gene=ENSG00000260651
M31519		RNA Gene	5	GC08P127796	1.2962	https://www.genecards.org/cgi-bin/carddisp.pl?gene=M31519
piR-51710		RNA Gene	4	GC15P060769	1.2962	https://www.genecards.org/cgi-bin/carddisp.pl?gene=piR-51710
HSALNG0012816		RNA Gene	4	GC02M008332	1.2962	https://www.genecards.org/cgi-bin/carddisp.pl?gene=HSALNG0012816
lnc-FAM84B-8		RNA Gene	4	GC08M127755	1.2962	https://www.genecards.org/cgi-bin/carddisp.pl?gene=lnc-FAM84B-8
HSALNG0049427		RNA Gene	4	GC06P077653	1.2962	https://www.genecards.org/cgi-bin/carddisp.pl?gene=HSALNG0049427
HSALNG0049429		RNA Gene	4	GC06P077654	1.2962	https://www.genecards.org/cgi-bin/carddisp.pl?gene=HSALNG0049429
HSALNG0068476		RNA Gene	4	GC08M131123	1.2962	https://www.genecards.org/cgi-bin/carddisp.pl?gene=HSALNG0068476
HSALNG0049428		RNA Gene	4	GC06M061968	1.2962	https://www.genecards.org/cgi-bin/carddisp.pl?gene=HSALNG0049428
HSALNG0106356		RNA Gene	4	GC15P060843	1.2962	https://www.genecards.org/cgi-bin/carddisp.pl?gene=HSALNG0106356
ENSG00000289191	Novel Transcript	RNA Gene	4	GC02M008281	1.2962	https://www.genecards.org/cgi-bin/carddisp.pl?gene=ENSG00000289191
lnc-NEMP1-2		RNA Gene	4	GC12M057098	1.2962	https://www.genecards.org/cgi-bin/carddisp.pl?gene=lnc-NEMP1-2
lnc-HLA-DRB1-8		RNA Gene	4	GC06M032619	1.2962	https://www.genecards.org/cgi-bin/carddisp.pl?gene=lnc-HLA-DRB1-8
lnc-ICE2-7		RNA Gene	4	GC15M060650	1.2962	https://www.genecards.org/cgi-bin/carddisp.pl?gene=lnc-ICE2-7
RF00017-5040		RNA Gene	4	GC06M063086	1.2962	https://www.genecards.org/cgi-bin/carddisp.pl?gene=RF00017-5040
RF00017-4021		RNA Gene	4	GC04M102607	1.2962	https://www.genecards.org/cgi-bin/carddisp.pl?gene=RF00017-4021
TREM1	Triggering Receptor Expressed On Myeloid Cells 1	Protein Coding	40	GC06M041267	1.29134	https://www.genecards.org/cgi-bin/carddisp.pl?gene=TREM1
CD200R1	CD200 Receptor 1	Protein Coding	39	GC03M112921	1.27979	https://www.genecards.org/cgi-bin/carddisp.pl?gene=CD200R1
GBA	Glucosylceramidase Beta	Protein Coding	48	GC01M155234	1.25444	https://www.genecards.org/cgi-bin/carddisp.pl?gene=GBA
REL	REL Proto-Oncogene, NF-KB Subunit	Protein Coding	45	GC02P060881	1.25231	https://www.genecards.org/cgi-bin/carddisp.pl?gene=REL
VDAC1	Voltage Dependent Anion Channel 1	Protein Coding	45	GC05M133975	1.25231	https://www.genecards.org/cgi-bin/carddisp.pl?gene=VDAC1
POU2F1	POU Class 2 Homeobox 1	Protein Coding	43	GC01P167190	1.25231	https://www.genecards.org/cgi-bin/carddisp.pl?gene=POU2F1
SLC22A2	Solute Carrier Family 22 Member 2	Protein Coding	44	GC06M160185	1.25132	https://www.genecards.org/cgi-bin/carddisp.pl?gene=SLC22A2
PGR	Progesterone Receptor	Protein Coding	48	GC11M101030	1.2462	https://www.genecards.org/cgi-bin/carddisp.pl?gene=PGR
MIR17	MicroRNA 17	RNA Gene	21	GC13P091350	1.24267	https://www.genecards.org/cgi-bin/carddisp.pl?gene=MIR17
CLDN1	Claudin 1	Protein Coding	46	GC03M190305	1.22854	https://www.genecards.org/cgi-bin/carddisp.pl?gene=CLDN1
SH2B3	SH2B Adaptor Protein 3	Protein Coding	46	GC12P111405	1.21971	https://www.genecards.org/cgi-bin/carddisp.pl?gene=SH2B3
PDCD1LG2	Programmed Cell Death 1 Ligand 2	Protein Coding	41	GC09P005510	1.21936	https://www.genecards.org/cgi-bin/carddisp.pl?gene=PDCD1LG2
BLVRB	Biliverdin Reductase B	Protein Coding	40	GC19M040447	1.21889	https://www.genecards.org/cgi-bin/carddisp.pl?gene=BLVRB
UNC119	Unc-119 Lipid Binding Chaperone	Protein Coding	41	GC17M028546	1.21104	https://www.genecards.org/cgi-bin/carddisp.pl?gene=UNC119
FCN2	Ficolin 2	Protein Coding	43	GC09P134864	1.21102	https://www.genecards.org/cgi-bin/carddisp.pl?gene=FCN2
STAT5B	Signal Transducer And Activator Of Transcription 5B	Protein Coding	48	GC17M042199	1.20936	https://www.genecards.org/cgi-bin/carddisp.pl?gene=STAT5B
IKBKG	Inhibitor Of Nuclear Factor Kappa B Kinase Regulatory Subunit Gamma	Protein Coding	47	GC0XP154541	1.19267	https://www.genecards.org/cgi-bin/carddisp.pl?gene=IKBKG
BCL2A1	BCL2 Related Protein A1	Protein Coding	40	GC15M080585	1.17862	https://www.genecards.org/cgi-bin/carddisp.pl?gene=BCL2A1
SMAD4	SMAD Family Member 4	Protein Coding	49	GC18P051028	1.17723	https://www.genecards.org/cgi-bin/carddisp.pl?gene=SMAD4
ALDH2	Aldehyde Dehydrogenase 2 Family Member	Protein Coding	49	GC12P111766	1.17723	https://www.genecards.org/cgi-bin/carddisp.pl?gene=ALDH2
RARA	Retinoic Acid Receptor Alpha	Protein Coding	48	GC17P040309	1.17723	https://www.genecards.org/cgi-bin/carddisp.pl?gene=RARA
TRAF3	TNF Receptor Associated Factor 3	Protein Coding	46	GC14P108806	1.17723	https://www.genecards.org/cgi-bin/carddisp.pl?gene=TRAF3
BCL2L11	BCL2 Like 11	Protein Coding	44	GC02P111119	1.17723	https://www.genecards.org/cgi-bin/carddisp.pl?gene=BCL2L11
TPD52	Tumor Protein D52	Protein Coding	41	GC08M079920	1.17723	https://www.genecards.org/cgi-bin/carddisp.pl?gene=TPD52
SESN3	Sestrin 3	Protein Coding	38	GC11M095782	1.17723	https://www.genecards.org/cgi-bin/carddisp.pl?gene=SESN3
PLCL1	Phospholipase C Like 1 (Inactive)	Protein Coding	38	GC02P197804	1.17723	https://www.genecards.org/cgi-bin/carddisp.pl?gene=PLCL1
MLN	Motilin	Protein Coding	34	GC06M033794	1.17723	https://www.genecards.org/cgi-bin/carddisp.pl?gene=MLN
CD200R1L	CD200 Receptor 1 Like	Protein Coding	30	GC03M112815	1.17723	https://www.genecards.org/cgi-bin/carddisp.pl?gene=CD200R1L
TTC6	Tetratricopeptide Repeat Domain 6	Protein Coding	27	GC14P037595	1.17723	https://www.genecards.org/cgi-bin/carddisp.pl?gene=TTC6
SAPCD1	Suppressor APC Domain Containing 1	Protein Coding	26	GC06P076881	1.17723	https://www.genecards.org/cgi-bin/carddisp.pl?gene=SAPCD1
ECM1	Extracellular Matrix Protein 1	Protein Coding	45	GC01P150508	1.16856	https://www.genecards.org/cgi-bin/carddisp.pl?gene=ECM1
DUSP1	Dual Specificity Phosphatase 1	Protein Coding	46	GC05M172768	1.16852	https://www.genecards.org/cgi-bin/carddisp.pl?gene=DUSP1
NFATC1	Nuclear Factor Of Activated T Cells 1	Protein Coding	46	GC18P079395	1.16529	https://www.genecards.org/cgi-bin/carddisp.pl?gene=NFATC1
SLCO1B3	Solute Carrier Organic Anion Transporter Family Member 1B3	Protein Coding	44	GC12P020810	1.16107	https://www.genecards.org/cgi-bin/carddisp.pl?gene=SLCO1B3
VLDLR	Very Low Density Lipoprotein Receptor	Protein Coding	49	GC09P002611	1.16027	https://www.genecards.org/cgi-bin/carddisp.pl?gene=VLDLR
LPO	Lactoperoxidase	Protein Coding	40	GC17P058218	1.16027	https://www.genecards.org/cgi-bin/carddisp.pl?gene=LPO
SPI1	Spi-1 Proto-Oncogene	Protein Coding	42	GC11M084329	1.15853	https://www.genecards.org/cgi-bin/carddisp.pl?gene=SPI1
CNR2	Cannabinoid Receptor 2	Protein Coding	45	GC01M023870	1.158	https://www.genecards.org/cgi-bin/carddisp.pl?gene=CNR2
H2AC18	H2A Clustered Histone 18	Protein Coding	26	GC01M151368	1.15615	https://www.genecards.org/cgi-bin/carddisp.pl?gene=H2AC18
GGT1	Gamma-Glutamyltransferase 1	Protein Coding	49	GC22P024583	1.1518	https://www.genecards.org/cgi-bin/carddisp.pl?gene=GGT1
CACNA1F	Calcium Voltage-Gated Channel Subunit Alpha1 F	Protein Coding	45	GC0XM049205	1.14651	https://www.genecards.org/cgi-bin/carddisp.pl?gene=CACNA1F
ESR1	Estrogen Receptor 1	Protein Coding	52	GC06P151656	1.13449	https://www.genecards.org/cgi-bin/carddisp.pl?gene=ESR1
PRKCD	Protein Kinase C Delta	Protein Coding	52	GC03P053156	1.13374	https://www.genecards.org/cgi-bin/carddisp.pl?gene=PRKCD
NAGLU	N-Acetyl-Alpha-Glucosaminidase	Protein Coding	42	GC17P050731	1.12864	https://www.genecards.org/cgi-bin/carddisp.pl?gene=NAGLU
KLK6	Kallikrein Related Peptidase 6	Protein Coding	43	GC19M050958	1.12087	https://www.genecards.org/cgi-bin/carddisp.pl?gene=KLK6
TYRO3	TYRO3 Protein Tyrosine Kinase	Protein Coding	47	GC15P041557	1.10717	https://www.genecards.org/cgi-bin/carddisp.pl?gene=TYRO3
SERPINC1	Serpin Family C Member 1	Protein Coding	47	GC01M174490	1.10606	https://www.genecards.org/cgi-bin/carddisp.pl?gene=SERPINC1
FIP1L1	Factor Interacting With PAPOLA And CPSF1	Protein Coding	39	GC04P053418	1.10486	https://www.genecards.org/cgi-bin/carddisp.pl?gene=FIP1L1
MT-ATP8	Mitochondrially Encoded ATP Synthase Membrane Subunit 8	Protein Coding	31	GCMTP008368	1.10486	https://www.genecards.org/cgi-bin/carddisp.pl?gene=MT-ATP8
PDC	Phosducin	Protein Coding	38	GC01M186412	1.09692	https://www.genecards.org/cgi-bin/carddisp.pl?gene=PDC
ADCY10	Adenylate Cyclase 10	Protein Coding	44	GC01M167809	1.09689	https://www.genecards.org/cgi-bin/carddisp.pl?gene=ADCY10
PTGER3	Prostaglandin E Receptor 3	Protein Coding	46	GC01M070852	1.09678	https://www.genecards.org/cgi-bin/carddisp.pl?gene=PTGER3
KIF17	Kinesin Family Member 17	Protein Coding	38	GC01M020663	1.09171	https://www.genecards.org/cgi-bin/carddisp.pl?gene=KIF17
MAG	Myelin Associated Glycoprotein	Protein Coding	46	GC19P035292	1.08972	https://www.genecards.org/cgi-bin/carddisp.pl?gene=MAG
PRF1	Perforin 1	Protein Coding	45	GC10M070597	1.08929	https://www.genecards.org/cgi-bin/carddisp.pl?gene=PRF1
ITGB1	Integrin Subunit Beta 1	Protein Coding	49	GC10M032932	1.0871	https://www.genecards.org/cgi-bin/carddisp.pl?gene=ITGB1
GM2A	GM2 Ganglioside Activator	Protein Coding	42	GC05P151229	1.08576	https://www.genecards.org/cgi-bin/carddisp.pl?gene=GM2A
ST6GAL1	ST6 Beta-Galactoside Alpha-2,6-Sialyltransferase 1	Protein Coding	42	GC03P186930	1.08576	https://www.genecards.org/cgi-bin/carddisp.pl?gene=ST6GAL1
SQSTM1	Sequestosome 1	Protein Coding	47	GC05P179806	1.08423	https://www.genecards.org/cgi-bin/carddisp.pl?gene=SQSTM1
TNFRSF10D	TNF Receptor Superfamily Member 10d	Protein Coding	41	GC08M023135	1.08423	https://www.genecards.org/cgi-bin/carddisp.pl?gene=TNFRSF10D
ADAM12	ADAM Metallopeptidase Domain 12	Protein Coding	46	GC10M126012	1.08316	https://www.genecards.org/cgi-bin/carddisp.pl?gene=ADAM12
ABCC1	ATP Binding Cassette Subfamily C Member 1	Protein Coding	48	GC16P015949	1.07782	https://www.genecards.org/cgi-bin/carddisp.pl?gene=ABCC1
MERTK	MER Proto-Oncogene, Tyrosine Kinase	Protein Coding	50	GC02P111898	1.07467	https://www.genecards.org/cgi-bin/carddisp.pl?gene=MERTK
MYB	MYB Proto-Oncogene, Transcription Factor	Protein Coding	49	GC06P135180	1.07467	https://www.genecards.org/cgi-bin/carddisp.pl?gene=MYB
FOXO1	Forkhead Box O1	Protein Coding	48	GC13M040555	1.07467	https://www.genecards.org/cgi-bin/carddisp.pl?gene=FOXO1
PCYT1A	Phosphate Cytidylyltransferase 1A, Choline	Protein Coding	48	GC03M196214	1.07467	https://www.genecards.org/cgi-bin/carddisp.pl?gene=PCYT1A
PSEN2	Presenilin 2	Protein Coding	48	GC01P226870	1.07467	https://www.genecards.org/cgi-bin/carddisp.pl?gene=PSEN2
RUNX1	RUNX Family Transcription Factor 1	Protein Coding	48	GC21M034787	1.07467	https://www.genecards.org/cgi-bin/carddisp.pl?gene=RUNX1
CD247	CD247 Molecule	Protein Coding	48	GC01M167399	1.07467	https://www.genecards.org/cgi-bin/carddisp.pl?gene=CD247
NCF4	Neutrophil Cytosolic Factor 4	Protein Coding	47	GC22P036860	1.07467	https://www.genecards.org/cgi-bin/carddisp.pl?gene=NCF4
FLI1	Fli-1 Proto-Oncogene, ETS Transcription Factor	Protein Coding	47	GC11P128686	1.07467	https://www.genecards.org/cgi-bin/carddisp.pl?gene=FLI1
PAX2	Paired Box 2	Protein Coding	47	GC10P100735	1.07467	https://www.genecards.org/cgi-bin/carddisp.pl?gene=PAX2
PTPN12	Protein Tyrosine Phosphatase Non-Receptor Type 12	Protein Coding	47	GC07P077537	1.07467	https://www.genecards.org/cgi-bin/carddisp.pl?gene=PTPN12
NCSTN	Nicastrin	Protein Coding	46	GC01P160343	1.07467	https://www.genecards.org/cgi-bin/carddisp.pl?gene=NCSTN
AQP2	Aquaporin 2	Protein Coding	46	GC12P049950	1.07467	https://www.genecards.org/cgi-bin/carddisp.pl?gene=AQP2
ATF6	Activating Transcription Factor 6	Protein Coding	46	GC01P161766	1.07467	https://www.genecards.org/cgi-bin/carddisp.pl?gene=ATF6
CEBPA	CCAAT Enhancer Binding Protein Alpha	Protein Coding	46	GC19M033299	1.07467	https://www.genecards.org/cgi-bin/carddisp.pl?gene=CEBPA
CSK	C-Terminal Src Kinase	Protein Coding	46	GC15P074782	1.07467	https://www.genecards.org/cgi-bin/carddisp.pl?gene=CSK
MAP3K11	Mitogen-Activated Protein Kinase Kinase Kinase 11	Protein Coding	46	GC11M084684	1.07467	https://www.genecards.org/cgi-bin/carddisp.pl?gene=MAP3K11
PPP2R1B	Protein Phosphatase 2 Scaffold Subunit Abeta	Protein Coding	46	GC11M111695	1.07467	https://www.genecards.org/cgi-bin/carddisp.pl?gene=PPP2R1B
KMT2A	Lysine Methyltransferase 2A	Protein Coding	45	GC11P118436	1.07467	https://www.genecards.org/cgi-bin/carddisp.pl?gene=KMT2A
HSD17B4	Hydroxysteroid 17-Beta Dehydrogenase 4	Protein Coding	45	GC05P119452	1.07467	https://www.genecards.org/cgi-bin/carddisp.pl?gene=HSD17B4
ACADS	Acyl-CoA Dehydrogenase Short Chain	Protein Coding	45	GC12P125481	1.07467	https://www.genecards.org/cgi-bin/carddisp.pl?gene=ACADS
TNFRSF11A	TNF Receptor Superfamily Member 11a	Protein Coding	45	GC18P062325	1.07467	https://www.genecards.org/cgi-bin/carddisp.pl?gene=TNFRSF11A
AKR1C2	Aldo-Keto Reductase Family 1 Member C2	Protein Coding	45	GC10M004987	1.07467	https://www.genecards.org/cgi-bin/carddisp.pl?gene=AKR1C2
DDX6	DEAD-Box Helicase 6	Protein Coding	45	GC11M118748	1.07467	https://www.genecards.org/cgi-bin/carddisp.pl?gene=DDX6
DLC1	DLC1 Rho GTPase Activating Protein	Protein Coding	45	GC08M013083	1.07467	https://www.genecards.org/cgi-bin/carddisp.pl?gene=DLC1
PPP1CB	Protein Phosphatase 1 Catalytic Subunit Beta	Protein Coding	45	GC02P028752	1.07467	https://www.genecards.org/cgi-bin/carddisp.pl?gene=PPP1CB
PSMA6	Proteasome 20S Subunit Alpha 6	Protein Coding	45	GC14P035278	1.07467	https://www.genecards.org/cgi-bin/carddisp.pl?gene=PSMA6
PSMB7	Proteasome 20S Subunit Beta 7	Protein Coding	45	GC09M124353	1.07467	https://www.genecards.org/cgi-bin/carddisp.pl?gene=PSMB7
PTPRK	Protein Tyrosine Phosphatase Receptor Type K	Protein Coding	45	GC06M127949	1.07467	https://www.genecards.org/cgi-bin/carddisp.pl?gene=PTPRK
SIN3A	SIN3 Transcription Regulator Family Member A	Protein Coding	45	GC15M075369	1.07467	https://www.genecards.org/cgi-bin/carddisp.pl?gene=SIN3A
SKI	SKI Proto-Oncogene	Protein Coding	45	GC01P002228	1.07467	https://www.genecards.org/cgi-bin/carddisp.pl?gene=SKI
KLF5	Kruppel Like Factor 5	Protein Coding	44	GC13P073054	1.07467	https://www.genecards.org/cgi-bin/carddisp.pl?gene=KLF5
NDUFS2	NADH:Ubiquinone Oxidoreductase Core Subunit S2	Protein Coding	44	GC01P161197	1.07467	https://www.genecards.org/cgi-bin/carddisp.pl?gene=NDUFS2
ADAMTS4	ADAM Metallopeptidase With Thrombospondin Type 1 Motif 4	Protein Coding	44	GC01M161184	1.07467	https://www.genecards.org/cgi-bin/carddisp.pl?gene=ADAMTS4
SLC22A4	Solute Carrier Family 22 Member 4	Protein Coding	44	GC05P132294	1.07467	https://www.genecards.org/cgi-bin/carddisp.pl?gene=SLC22A4
SDHC	Succinate Dehydrogenase Complex Subunit C	Protein Coding	44	GC01P161314	1.07467	https://www.genecards.org/cgi-bin/carddisp.pl?gene=SDHC
TCF7	Transcription Factor 7	Protein Coding	44	GC05P134114	1.07467	https://www.genecards.org/cgi-bin/carddisp.pl?gene=TCF7
SMARCE1	SWI/SNF Related, Matrix Associated, Actin Dependent Regulator Of Chromatin, Subfamily E, Member 1	Protein Coding	44	GC17M040624	1.07467	https://www.genecards.org/cgi-bin/carddisp.pl?gene=SMARCE1
CLDN14	Claudin 14	Protein Coding	44	GC21M036460	1.07467	https://www.genecards.org/cgi-bin/carddisp.pl?gene=CLDN14
APOA5	Apolipoprotein A5	Protein Coding	44	GC11M116789	1.07467	https://www.genecards.org/cgi-bin/carddisp.pl?gene=APOA5
APOA2	Apolipoprotein A2	Protein Coding	44	GC01M161222	1.07467	https://www.genecards.org/cgi-bin/carddisp.pl?gene=APOA2
PCSK7	Proprotein Convertase Subtilisin/Kexin Type 7	Protein Coding	44	GC11M117199	1.07467	https://www.genecards.org/cgi-bin/carddisp.pl?gene=PCSK7
NRIP1	Nuclear Receptor Interacting Protein 1	Protein Coding	43	GC21M014961	1.07467	https://www.genecards.org/cgi-bin/carddisp.pl?gene=NRIP1
ITPKB	Inositol-Trisphosphate 3-Kinase B	Protein Coding	43	GC01M226631	1.07467	https://www.genecards.org/cgi-bin/carddisp.pl?gene=ITPKB
PIP5K1A	Phosphatidylinositol-4-Phosphate 5-Kinase Type 1 Alpha	Protein Coding	43	GC01P151198	1.07467	https://www.genecards.org/cgi-bin/carddisp.pl?gene=PIP5K1A
SPRY4	Sprouty RTK Signaling Antagonist 4	Protein Coding	43	GC05M142310	1.07467	https://www.genecards.org/cgi-bin/carddisp.pl?gene=SPRY4
SIK2	Salt Inducible Kinase 2	Protein Coding	43	GC11P111692	1.07467	https://www.genecards.org/cgi-bin/carddisp.pl?gene=SIK2
RUNX3	RUNX Family Transcription Factor 3	Protein Coding	43	GC01M024899	1.07467	https://www.genecards.org/cgi-bin/carddisp.pl?gene=RUNX3
SYNGAP1	Synaptic Ras GTPase Activating Protein 1	Protein Coding	43	GC06P033419	1.07467	https://www.genecards.org/cgi-bin/carddisp.pl?gene=SYNGAP1
CELF2	CUGBP Elav-Like Family Member 2	Protein Coding	43	GC10P010462	1.07467	https://www.genecards.org/cgi-bin/carddisp.pl?gene=CELF2
EGR2	Early Growth Response 2	Protein Coding	43	GC10M062811	1.07467	https://www.genecards.org/cgi-bin/carddisp.pl?gene=EGR2
DPM1	Dolichyl-Phosphate Mannosyltransferase Subunit 1, Catalytic	Protein Coding	43	GC20M050934	1.07467	https://www.genecards.org/cgi-bin/carddisp.pl?gene=DPM1
ADNP	Activity Dependent Neuroprotector Homeobox	Protein Coding	43	GC20M050888	1.07467	https://www.genecards.org/cgi-bin/carddisp.pl?gene=ADNP
LITAF	Lipopolysaccharide Induced TNF Factor	Protein Coding	43	GC16M011547	1.07467	https://www.genecards.org/cgi-bin/carddisp.pl?gene=LITAF
PROK2	Prokineticin 2	Protein Coding	43	GC03M071771	1.07467	https://www.genecards.org/cgi-bin/carddisp.pl?gene=PROK2
KLF6	Kruppel Like Factor 6	Protein Coding	42	GC10M003779	1.07467	https://www.genecards.org/cgi-bin/carddisp.pl?gene=KLF6
GFRA3	GDNF Family Receptor Alpha 3	Protein Coding	42	GC05M138263	1.07467	https://www.genecards.org/cgi-bin/carddisp.pl?gene=GFRA3
ABHD12	Abhydrolase Domain Containing 12, Lysophospholipase	Protein Coding	42	GC20M025294	1.07467	https://www.genecards.org/cgi-bin/carddisp.pl?gene=ABHD12
IQGAP1	IQ Motif Containing GTPase Activating Protein 1	Protein Coding	42	GC15P090388	1.07467	https://www.genecards.org/cgi-bin/carddisp.pl?gene=IQGAP1
ABCB5	ATP Binding Cassette Subfamily B Member 5	Protein Coding	42	GC07P020615	1.07467	https://www.genecards.org/cgi-bin/carddisp.pl?gene=ABCB5
MPST	Mercaptopyruvate Sulfurtransferase	Protein Coding	42	GC22P037019	1.07467	https://www.genecards.org/cgi-bin/carddisp.pl?gene=MPST
RERE	Arginine-Glutamic Acid Dipeptide Repeats	Protein Coding	42	GC01M008364	1.07467	https://www.genecards.org/cgi-bin/carddisp.pl?gene=RERE
SUFU	SUFU Negative Regulator Of Hedgehog Signaling	Protein Coding	42	GC10P102503	1.07467	https://www.genecards.org/cgi-bin/carddisp.pl?gene=SUFU
TNFRSF6B	TNF Receptor Superfamily Member 6b	Protein Coding	42	GC20P063696	1.07467	https://www.genecards.org/cgi-bin/carddisp.pl?gene=TNFRSF6B
SULT1A1	Sulfotransferase Family 1A Member 1	Protein Coding	42	GC16M028650	1.07467	https://www.genecards.org/cgi-bin/carddisp.pl?gene=SULT1A1
SULT1A2	Sulfotransferase Family 1A Member 2	Protein Coding	42	GC16M028591	1.07467	https://www.genecards.org/cgi-bin/carddisp.pl?gene=SULT1A2
DDAH2	Dimethylarginine Dimethylaminohydrolase 2	Protein Coding	42	GC06M031727	1.07467	https://www.genecards.org/cgi-bin/carddisp.pl?gene=DDAH2
CLK3	CDC Like Kinase 3	Protein Coding	42	GC15P074598	1.07467	https://www.genecards.org/cgi-bin/carddisp.pl?gene=CLK3
BDH1	3-Hydroxybutyrate Dehydrogenase 1	Protein Coding	42	GC03M197519	1.07467	https://www.genecards.org/cgi-bin/carddisp.pl?gene=BDH1
BACH2	BTB Domain And CNC Homolog 2	Protein Coding	42	GC06M089926	1.07467	https://www.genecards.org/cgi-bin/carddisp.pl?gene=BACH2
RNF168	Ring Finger Protein 168	Protein Coding	42	GC03M196468	1.07467	https://www.genecards.org/cgi-bin/carddisp.pl?gene=RNF168
PYGB	Glycogen Phosphorylase B	Protein Coding	42	GC20P025248	1.07467	https://www.genecards.org/cgi-bin/carddisp.pl?gene=PYGB
XPNPEP3	X-Prolyl Aminopeptidase 3	Protein Coding	42	GC22P040857	1.07467	https://www.genecards.org/cgi-bin/carddisp.pl?gene=XPNPEP3
ZFP36L1	ZFP36 Ring Finger Protein Like 1	Protein Coding	42	GC14M068787	1.07467	https://www.genecards.org/cgi-bin/carddisp.pl?gene=ZFP36L1
NDUFAF1	NADH:Ubiquinone Oxidoreductase Complex Assembly Factor 1	Protein Coding	41	GC15M041387	1.07467	https://www.genecards.org/cgi-bin/carddisp.pl?gene=NDUFAF1
FOSL2	FOS Like 2, AP-1 Transcription Factor Subunit	Protein Coding	41	GC02P028392	1.07467	https://www.genecards.org/cgi-bin/carddisp.pl?gene=FOSL2
ITGB8	Integrin Subunit Beta 8	Protein Coding	41	GC07P020329	1.07467	https://www.genecards.org/cgi-bin/carddisp.pl?gene=ITGB8
ITPKA	Inositol-Trisphosphate 3-Kinase A	Protein Coding	41	GC15P041493	1.07467	https://www.genecards.org/cgi-bin/carddisp.pl?gene=ITPKA
RING1	Ring Finger Protein 1	Protein Coding	41	GC06P033208	1.07467	https://www.genecards.org/cgi-bin/carddisp.pl?gene=RING1
RPS26	Ribosomal Protein S26	Protein Coding	41	GC12P056043	1.07467	https://www.genecards.org/cgi-bin/carddisp.pl?gene=RPS26
TREH	Trehalase	Protein Coding	41	GC11M118657	1.07467	https://www.genecards.org/cgi-bin/carddisp.pl?gene=TREH
SETDB1	SET Domain Bifurcated Histone Lysine Methyltransferase 1	Protein Coding	41	GC01P150926	1.07467	https://www.genecards.org/cgi-bin/carddisp.pl?gene=SETDB1
ANKH	ANKH Inorganic Pyrophosphate Transport Regulator	Protein Coding	41	GC05M014706	1.07467	https://www.genecards.org/cgi-bin/carddisp.pl?gene=ANKH
CEP57	Centrosomal Protein 57	Protein Coding	41	GC11P095789	1.07467	https://www.genecards.org/cgi-bin/carddisp.pl?gene=CEP57
ADD2	Adducin 2	Protein Coding	41	GC02M070626	1.07467	https://www.genecards.org/cgi-bin/carddisp.pl?gene=ADD2
ALG2	ALG2 Alpha-1,3/1,6-Mannosyltransferase	Protein Coding	41	GC09M099216	1.07467	https://www.genecards.org/cgi-bin/carddisp.pl?gene=ALG2
ALG9	ALG9 Alpha-1,2-Mannosyltransferase	Protein Coding	41	GC11M112339	1.07467	https://www.genecards.org/cgi-bin/carddisp.pl?gene=ALG9
D2HGDH	D-2-Hydroxyglutarate Dehydrogenase	Protein Coding	41	GC02P241734	1.07467	https://www.genecards.org/cgi-bin/carddisp.pl?gene=D2HGDH
AFF4	AF4/FMR2 Family Member 4	Protein Coding	41	GC05M132875	1.07467	https://www.genecards.org/cgi-bin/carddisp.pl?gene=AFF4
MFAP2	Microfibril Associated Protein 2	Protein Coding	41	GC01M016974	1.07467	https://www.genecards.org/cgi-bin/carddisp.pl?gene=MFAP2
PTTG1	PTTG1 Regulator Of Sister Chromatid Separation, Securin	Protein Coding	41	GC05P160422	1.07467	https://www.genecards.org/cgi-bin/carddisp.pl?gene=PTTG1
PRPF6	Pre-MRNA Processing Factor 6	Protein Coding	41	GC20P063981	1.07467	https://www.genecards.org/cgi-bin/carddisp.pl?gene=PRPF6
CD6	CD6 Molecule	Protein Coding	41	GC11P060971	1.07467	https://www.genecards.org/cgi-bin/carddisp.pl?gene=CD6
RAB5B	RAB5B, Member RAS Oncogene Family	Protein Coding	41	GC12P055973	1.07467	https://www.genecards.org/cgi-bin/carddisp.pl?gene=RAB5B
RGS14	Regulator Of G Protein Signaling 14	Protein Coding	41	GC05P177357	1.07467	https://www.genecards.org/cgi-bin/carddisp.pl?gene=RGS14
RGS19	Regulator Of G Protein Signaling 19	Protein Coding	41	GC20M064073	1.07467	https://www.genecards.org/cgi-bin/carddisp.pl?gene=RGS19
VPS11	VPS11 Core Subunit Of CORVET And HOPS Complexes	Protein Coding	41	GC11P119067	1.07467	https://www.genecards.org/cgi-bin/carddisp.pl?gene=VPS11
KIFC1	Kinesin Family Member C1	Protein Coding	40	GC06P033391	1.07467	https://www.genecards.org/cgi-bin/carddisp.pl?gene=KIFC1
MSI1	Musashi RNA Binding Protein 1	Protein Coding	40	GC12M120341	1.07467	https://www.genecards.org/cgi-bin/carddisp.pl?gene=MSI1
RPS6KC1	Ribosomal Protein S6 Kinase C1	Protein Coding	40	GC01P213051	1.07467	https://www.genecards.org/cgi-bin/carddisp.pl?gene=RPS6KC1
SLC15A2	Solute Carrier Family 15 Member 2	Protein Coding	40	GC03P121894	1.07467	https://www.genecards.org/cgi-bin/carddisp.pl?gene=SLC15A2
COL15A1	Collagen Type XV Alpha 1 Chain	Protein Coding	40	GC09P098943	1.07467	https://www.genecards.org/cgi-bin/carddisp.pl?gene=COL15A1
CBLN1	Cerebellin 1 Precursor	Protein Coding	40	GC16M049277	1.07467	https://www.genecards.org/cgi-bin/carddisp.pl?gene=CBLN1
BTN3A1	Butyrophilin Subfamily 3 Member A1	Protein Coding	40	GC06P026402	1.07467	https://www.genecards.org/cgi-bin/carddisp.pl?gene=BTN3A1
ATG4B	Autophagy Related 4B Cysteine Peptidase	Protein Coding	40	GC02P241637	1.07467	https://www.genecards.org/cgi-bin/carddisp.pl?gene=ATG4B
B3GALT4	Beta-1,3-Galactosyltransferase 4	Protein Coding	40	GC06P033277	1.07467	https://www.genecards.org/cgi-bin/carddisp.pl?gene=B3GALT4
BOC	BOC Cell Adhesion Associated, Oncogene Regulated	Protein Coding	40	GC03P113211	1.07467	https://www.genecards.org/cgi-bin/carddisp.pl?gene=BOC
RCOR1	REST Corepressor 1	Protein Coding	40	GC14P102592	1.07467	https://www.genecards.org/cgi-bin/carddisp.pl?gene=RCOR1
RASA2	RAS P21 Protein Activator 2	Protein Coding	40	GC03P141487	1.07467	https://www.genecards.org/cgi-bin/carddisp.pl?gene=RASA2
PPCDC	Phosphopantothenoylcysteine Decarboxylase	Protein Coding	40	GC15P075023	1.07467	https://www.genecards.org/cgi-bin/carddisp.pl?gene=PPCDC
POLD3	DNA Polymerase Delta 3, Accessory Subunit	Protein Coding	40	GC11P074526	1.07467	https://www.genecards.org/cgi-bin/carddisp.pl?gene=POLD3
PHF1	PHD Finger Protein 1	Protein Coding	40	GC06P076938	1.07467	https://www.genecards.org/cgi-bin/carddisp.pl?gene=PHF1
VTI1B	Vesicle Transport Through Interaction With T-SNAREs 1B	Protein Coding	40	GC14M067647	1.07467	https://www.genecards.org/cgi-bin/carddisp.pl?gene=VTI1B
NEGR1	Neuronal Growth Regulator 1	Protein Coding	39	GC01M071395	1.07467	https://www.genecards.org/cgi-bin/carddisp.pl?gene=NEGR1
NEK6	NIMA Related Kinase 6	Protein Coding	39	GC09P124259	1.07467	https://www.genecards.org/cgi-bin/carddisp.pl?gene=NEK6
HS3ST3B1	Heparan Sulfate-Glucosamine 3-Sulfotransferase 3B1	Protein Coding	39	GC17P014301	1.07467	https://www.genecards.org/cgi-bin/carddisp.pl?gene=HS3ST3B1
GPR18	G Protein-Coupled Receptor 18	Protein Coding	39	GC13M099254	1.07467	https://www.genecards.org/cgi-bin/carddisp.pl?gene=GPR18
ACTR1A	Actin Related Protein 1A	Protein Coding	39	GC10M102479	1.07467	https://www.genecards.org/cgi-bin/carddisp.pl?gene=ACTR1A
PPP2R3C	Protein Phosphatase 2 Regulatory Subunit B''Gamma	Protein Coding	39	GC14M035085	1.07467	https://www.genecards.org/cgi-bin/carddisp.pl?gene=PPP2R3C
RALGAPA1	Ral GTPase Activating Protein Catalytic Subunit Alpha 1	Protein Coding	39	GC14M035538	1.07467	https://www.genecards.org/cgi-bin/carddisp.pl?gene=RALGAPA1
RNF144A	Ring Finger Protein 144A	Protein Coding	39	GC02P006917	1.07467	https://www.genecards.org/cgi-bin/carddisp.pl?gene=RNF144A
TAX1BP1	Tax1 Binding Protein 1	Protein Coding	39	GC07P027739	1.07467	https://www.genecards.org/cgi-bin/carddisp.pl?gene=TAX1BP1
TUFT1	Tuftelin 1	Protein Coding	39	GC01P151513	1.07467	https://www.genecards.org/cgi-bin/carddisp.pl?gene=TUFT1
THEM4	Thioesterase Superfamily Member 4	Protein Coding	39	GC01M151870	1.07467	https://www.genecards.org/cgi-bin/carddisp.pl?gene=THEM4
ARHGAP15	Rho GTPase Activating Protein 15	Protein Coding	39	GC02P143070	1.07467	https://www.genecards.org/cgi-bin/carddisp.pl?gene=ARHGAP15
ARHGEF16	Rho Guanine Nucleotide Exchange Factor 16	Protein Coding	39	GC01P003454	1.07467	https://www.genecards.org/cgi-bin/carddisp.pl?gene=ARHGEF16
B4GALT3	Beta-1,4-Galactosyltransferase 3	Protein Coding	39	GC01M161171	1.07467	https://www.genecards.org/cgi-bin/carddisp.pl?gene=B4GALT3
CLIC4	Chloride Intracellular Channel 4	Protein Coding	39	GC01P024745	1.07467	https://www.genecards.org/cgi-bin/carddisp.pl?gene=CLIC4
ABCB9	ATP Binding Cassette Subfamily B Member 9	Protein Coding	39	GC12M122920	1.07467	https://www.genecards.org/cgi-bin/carddisp.pl?gene=ABCB9
RBKS	Ribokinase	Protein Coding	39	GC02M027781	1.07467	https://www.genecards.org/cgi-bin/carddisp.pl?gene=RBKS
PMEL	Premelanosome Protein	Protein Coding	39	GC12M055954	1.07467	https://www.genecards.org/cgi-bin/carddisp.pl?gene=PMEL
ZFYVE26	Zinc Finger FYVE-Type Containing 26	Protein Coding	39	GC14M067727	1.07467	https://www.genecards.org/cgi-bin/carddisp.pl?gene=ZFYVE26
NRBP1	Nuclear Receptor Binding Protein 1	Protein Coding	38	GC02P027427	1.07467	https://www.genecards.org/cgi-bin/carddisp.pl?gene=NRBP1
GJA10	Gap Junction Protein Alpha 10	Protein Coding	38	GC06P089894	1.07467	https://www.genecards.org/cgi-bin/carddisp.pl?gene=GJA10
GPA33	Glycoprotein A33	Protein Coding	38	GC01M167052	1.07467	https://www.genecards.org/cgi-bin/carddisp.pl?gene=GPA33
GIMAP5	GTPase, IMAP Family Member 5	Protein Coding	38	GC07P150722	1.07467	https://www.genecards.org/cgi-bin/carddisp.pl?gene=GIMAP5
GNPDA1	Glucosamine-6-Phosphate Deaminase 1	Protein Coding	38	GC05M141991	1.07467	https://www.genecards.org/cgi-bin/carddisp.pl?gene=GNPDA1
ADO	2-Aminoethanethiol Dioxygenase	Protein Coding	38	GC10P062804	1.07467	https://www.genecards.org/cgi-bin/carddisp.pl?gene=ADO
JAZF1	JAZF Zinc Finger 1	Protein Coding	38	GC07M027830	1.07467	https://www.genecards.org/cgi-bin/carddisp.pl?gene=JAZF1
OLIG3	Oligodendrocyte Transcription Factor 3	Protein Coding	38	GC06M137492	1.07467	https://www.genecards.org/cgi-bin/carddisp.pl?gene=OLIG3
OTULIN	OTU Deubiquitinase With Linear Linkage Specificity	Protein Coding	38	GC05P014667	1.07467	https://www.genecards.org/cgi-bin/carddisp.pl?gene=OTULIN
TOB2	Transducer Of ERBB2, 2	Protein Coding	38	GC22M041433	1.07467	https://www.genecards.org/cgi-bin/carddisp.pl?gene=TOB2
SNX27	Sorting Nexin 27	Protein Coding	38	GC01P151611	1.07467	https://www.genecards.org/cgi-bin/carddisp.pl?gene=SNX27
TDRKH	Tudor And KH Domain Containing	Protein Coding	38	GC01M151852	1.07467	https://www.genecards.org/cgi-bin/carddisp.pl?gene=TDRKH
TSHZ2	Teashirt Zinc Finger Homeobox 2	Protein Coding	38	GC20P052972	1.07467	https://www.genecards.org/cgi-bin/carddisp.pl?gene=TSHZ2
TEF	TEF Transcription Factor, PAR BZIP Family Member	Protein Coding	38	GC22P041367	1.07467	https://www.genecards.org/cgi-bin/carddisp.pl?gene=TEF
SLC7A10	Solute Carrier Family 7 Member 10	Protein Coding	38	GC19M033208	1.07467	https://www.genecards.org/cgi-bin/carddisp.pl?gene=SLC7A10
COG6	Component Of Oligomeric Golgi Complex 6	Protein Coding	38	GC13P039655	1.07467	https://www.genecards.org/cgi-bin/carddisp.pl?gene=COG6
CREG1	Cellular Repressor Of E1A Stimulated Genes 1	Protein Coding	38	GC01M167498	1.07467	https://www.genecards.org/cgi-bin/carddisp.pl?gene=CREG1
CRTC3	CREB Regulated Transcription Coactivator 3	Protein Coding	38	GC15P090529	1.07467	https://www.genecards.org/cgi-bin/carddisp.pl?gene=CRTC3
DIDO1	Death Inducer-Obliterator 1	Protein Coding	38	GC20M062877	1.07467	https://www.genecards.org/cgi-bin/carddisp.pl?gene=DIDO1
CGN	Cingulin	Protein Coding	38	GC01P151483	1.07467	https://www.genecards.org/cgi-bin/carddisp.pl?gene=CGN
CARD6	Caspase Recruitment Domain Family Member 6	Protein Coding	38	GC05P040841	1.07467	https://www.genecards.org/cgi-bin/carddisp.pl?gene=CARD6
BTN2A1	Butyrophilin Subfamily 2 Member A1	Protein Coding	38	GC06P026457	1.07467	https://www.genecards.org/cgi-bin/carddisp.pl?gene=BTN2A1
BNC2	Basonuclin 2	Protein Coding	38	GC09M016410	1.07467	https://www.genecards.org/cgi-bin/carddisp.pl?gene=BNC2
AKAP11	A-Kinase Anchoring Protein 11	Protein Coding	38	GC13P042272	1.07467	https://www.genecards.org/cgi-bin/carddisp.pl?gene=AKAP11
MDN1	Midasin AAA ATPase 1	Protein Coding	38	GC06M089642	1.07467	https://www.genecards.org/cgi-bin/carddisp.pl?gene=MDN1
PPT2	Palmitoyl-Protein Thioesterase 2	Protein Coding	38	GC06P032153	1.07467	https://www.genecards.org/cgi-bin/carddisp.pl?gene=PPT2
PHF19	PHD Finger Protein 19	Protein Coding	38	GC09M120855	1.07467	https://www.genecards.org/cgi-bin/carddisp.pl?gene=PHF19
CDC23	Cell Division Cycle 23	Protein Coding	38	GC05M138198	1.07467	https://www.genecards.org/cgi-bin/carddisp.pl?gene=CDC23
SLC25A36	Solute Carrier Family 25 Member 36	Protein Coding	38	GC03P140941	1.07467	https://www.genecards.org/cgi-bin/carddisp.pl?gene=SLC25A36
RGL2	Ral Guanine Nucleotide Dissociation Stimulator Like 2	Protein Coding	38	GC06M033291	1.07467	https://www.genecards.org/cgi-bin/carddisp.pl?gene=RGL2
ZNF365	Zinc Finger Protein 365	Protein Coding	38	GC10P062374	1.07467	https://www.genecards.org/cgi-bin/carddisp.pl?gene=ZNF365
ZMYND8	Zinc Finger MYND-Type Containing 8	Protein Coding	38	GC20M047209	1.07467	https://www.genecards.org/cgi-bin/carddisp.pl?gene=ZMYND8
ZNF217	Zinc Finger Protein 217	Protein Coding	38	GC20M053567	1.07467	https://www.genecards.org/cgi-bin/carddisp.pl?gene=ZNF217
KLF12	Kruppel Like Factor 12	Protein Coding	37	GC13M073686	1.07467	https://www.genecards.org/cgi-bin/carddisp.pl?gene=KLF12
NINL	Ninein Like	Protein Coding	37	GC20M025452	1.07467	https://www.genecards.org/cgi-bin/carddisp.pl?gene=NINL
EYA2	EYA Transcriptional Coactivator And Phosphatase 2	Protein Coding	37	GC20P046894	1.07467	https://www.genecards.org/cgi-bin/carddisp.pl?gene=EYA2
FAM177A1	Family With Sequence Similarity 177 Member A1	Protein Coding	37	GC14P035044	1.07467	https://www.genecards.org/cgi-bin/carddisp.pl?gene=FAM177A1
GIMAP4	GTPase, IMAP Family Member 4	Protein Coding	37	GC07P150568	1.07467	https://www.genecards.org/cgi-bin/carddisp.pl?gene=GIMAP4
IKZF4	IKAROS Family Zinc Finger 4	Protein Coding	37	GC12P056007	1.07467	https://www.genecards.org/cgi-bin/carddisp.pl?gene=IKZF4
MMEL1	Membrane Metalloendopeptidase Like 1	Protein Coding	37	GC01M002590	1.07467	https://www.genecards.org/cgi-bin/carddisp.pl?gene=MMEL1
NDFIP1	Nedd4 Family Interacting Protein 1	Protein Coding	37	GC05P142108	1.07467	https://www.genecards.org/cgi-bin/carddisp.pl?gene=NDFIP1
GPN1	GPN-Loop GTPase 1	Protein Coding	37	GC02P027628	1.07467	https://www.genecards.org/cgi-bin/carddisp.pl?gene=GPN1
RPS25	Ribosomal Protein S25	Protein Coding	37	GC11M119015	1.07467	https://www.genecards.org/cgi-bin/carddisp.pl?gene=RPS25
SENP5	SUMO Specific Peptidase 5	Protein Coding	37	GC03P196869	1.07467	https://www.genecards.org/cgi-bin/carddisp.pl?gene=SENP5
UCKL1	Uridine-Cytidine Kinase 1 Like 1	Protein Coding	37	GC20M063939	1.07467	https://www.genecards.org/cgi-bin/carddisp.pl?gene=UCKL1
UPK2	Uroplakin 2	Protein Coding	37	GC11P118925	1.07467	https://www.genecards.org/cgi-bin/carddisp.pl?gene=UPK2
SDK1	Sidekick Cell Adhesion Molecule 1	Protein Coding	37	GC07P003307	1.07467	https://www.genecards.org/cgi-bin/carddisp.pl?gene=SDK1
TCHH	Trichohyalin	Protein Coding	37	GC01M152106	1.07467	https://www.genecards.org/cgi-bin/carddisp.pl?gene=TCHH
TM9SF2	Transmembrane 9 Superfamily Member 2	Protein Coding	37	GC13P099446	1.07467	https://www.genecards.org/cgi-bin/carddisp.pl?gene=TM9SF2
THEMIS	Thymocyte Selection Associated	Protein Coding	37	GC06M127708	1.07467	https://www.genecards.org/cgi-bin/carddisp.pl?gene=THEMIS
TNFAIP8	TNF Alpha Induced Protein 8	Protein Coding	37	GC05P119268	1.07467	https://www.genecards.org/cgi-bin/carddisp.pl?gene=TNFAIP8
SLC25A16	Solute Carrier Family 25 Member 16	Protein Coding	37	GC10M068477	1.07467	https://www.genecards.org/cgi-bin/carddisp.pl?gene=SLC25A16
SPSB1	SplA/Ryanodine Receptor Domain And SOCS Box Containing 1	Protein Coding	37	GC01P009292	1.07467	https://www.genecards.org/cgi-bin/carddisp.pl?gene=SPSB1
ASCL2	Achaete-Scute Family BHLH Transcription Factor 2	Protein Coding	37	GC11M002744	1.07467	https://www.genecards.org/cgi-bin/carddisp.pl?gene=ASCL2
ATP10B	ATPase Phospholipid Transporting 10B (Putative)	Protein Coding	37	GC05M160499	1.07467	https://www.genecards.org/cgi-bin/carddisp.pl?gene=ATP10B
DUSP12	Dual Specificity Phosphatase 12	Protein Coding	37	GC01P161749	1.07467	https://www.genecards.org/cgi-bin/carddisp.pl?gene=DUSP12
DDX31	DEAD-Box Helicase 31	Protein Coding	37	GC09M132594	1.07467	https://www.genecards.org/cgi-bin/carddisp.pl?gene=DDX31
BTG4	BTG Anti-Proliferation Factor 4	Protein Coding	37	GC11M111385	1.07467	https://www.genecards.org/cgi-bin/carddisp.pl?gene=BTG4
BTN2A2	Butyrophilin Subfamily 2 Member A2	Protein Coding	37	GC06P026382	1.07467	https://www.genecards.org/cgi-bin/carddisp.pl?gene=BTN2A2
BTN3A2	Butyrophilin Subfamily 3 Member A2	Protein Coding	37	GC06P026365	1.07467	https://www.genecards.org/cgi-bin/carddisp.pl?gene=BTN3A2
BATF3	Basic Leucine Zipper ATF-Like Transcription Factor 3	Protein Coding	37	GC01M212686	1.07467	https://www.genecards.org/cgi-bin/carddisp.pl?gene=BATF3
ABO	ABO, Alpha 1-3-N-Acetylgalactosaminyltransferase And Alpha 1-3-Galactosyltransferase	Protein Coding	37	GC09M133250	1.07467	https://www.genecards.org/cgi-bin/carddisp.pl?gene=ABO
LMAN2	Lectin, Mannose Binding 2	Protein Coding	37	GC05M177856	1.07467	https://www.genecards.org/cgi-bin/carddisp.pl?gene=LMAN2
MAN2C1	Mannosidase Alpha Class 2C Member 1	Protein Coding	37	GC15M075355	1.07467	https://www.genecards.org/cgi-bin/carddisp.pl?gene=MAN2C1
RAD51B	RAD51 Paralog B	Protein Coding	37	GC14P067819	1.07467	https://www.genecards.org/cgi-bin/carddisp.pl?gene=RAD51B
NUB1	Negative Regulator Of Ubiquitin Like Proteins 1	Protein Coding	37	GC07P151341	1.07467	https://www.genecards.org/cgi-bin/carddisp.pl?gene=NUB1
PLB1	Phospholipase B1	Protein Coding	37	GC02P028460	1.07467	https://www.genecards.org/cgi-bin/carddisp.pl?gene=PLB1
SLC2A4RG	SLC2A4 Regulator	Protein Coding	37	GC20P063739	1.07467	https://www.genecards.org/cgi-bin/carddisp.pl?gene=SLC2A4RG
ZNF687	Zinc Finger Protein 687	Protein Coding	37	GC01P151281	1.07467	https://www.genecards.org/cgi-bin/carddisp.pl?gene=ZNF687
VAX2	Ventral Anterior Homeobox 2	Protein Coding	37	GC02P070900	1.07467	https://www.genecards.org/cgi-bin/carddisp.pl?gene=VAX2
ZBTB38	Zinc Finger And BTB Domain Containing 38	Protein Coding	37	GC03P141324	1.07467	https://www.genecards.org/cgi-bin/carddisp.pl?gene=ZBTB38
ZFP64	ZFP64 Zinc Finger Protein	Protein Coding	37	GC20M052051	1.07467	https://www.genecards.org/cgi-bin/carddisp.pl?gene=ZFP64
LAYN	Layilin	Protein Coding	36	GC11P111676	1.07467	https://www.genecards.org/cgi-bin/carddisp.pl?gene=LAYN
NANP	N-Acetylneuraminic Acid Phosphatase	Protein Coding	36	GC20M025615	1.07467	https://www.genecards.org/cgi-bin/carddisp.pl?gene=NANP
GIMAP7	GTPase, IMAP Family Member 7	Protein Coding	36	GC07P150514	1.07467	https://www.genecards.org/cgi-bin/carddisp.pl?gene=GIMAP7
FKBPL	FKBP Prolyl Isomerase Like	Protein Coding	36	GC06M061328	1.07467	https://www.genecards.org/cgi-bin/carddisp.pl?gene=FKBPL
RTF1	RTF1 Homolog, Paf1/RNA Polymerase II Complex Component	Protein Coding	36	GC15P041755	1.07467	https://www.genecards.org/cgi-bin/carddisp.pl?gene=RTF1
STX18	Syntaxin 18	Protein Coding	36	GC04M004417	1.07467	https://www.genecards.org/cgi-bin/carddisp.pl?gene=STX18
SLC25A33	Solute Carrier Family 25 Member 33	Protein Coding	36	GC01P009539	1.07467	https://www.genecards.org/cgi-bin/carddisp.pl?gene=SLC25A33
SPPL3	Signal Peptide Peptidase Like 3	Protein Coding	36	GC12M122036	1.07467	https://www.genecards.org/cgi-bin/carddisp.pl?gene=SPPL3
ARHGAP27	Rho GTPase Activating Protein 27	Protein Coding	36	GC17M045393	1.07467	https://www.genecards.org/cgi-bin/carddisp.pl?gene=ARHGAP27
CSDC2	Cold Shock Domain Containing C2	Protein Coding	36	GC22P041560	1.07467	https://www.genecards.org/cgi-bin/carddisp.pl?gene=CSDC2
CDK2AP1	Cyclin Dependent Kinase 2 Associated Protein 1	Protein Coding	36	GC12M123250	1.07467	https://www.genecards.org/cgi-bin/carddisp.pl?gene=CDK2AP1
BUD13	BUD13 Homolog	Protein Coding	36	GC11M116749	1.07467	https://www.genecards.org/cgi-bin/carddisp.pl?gene=BUD13
BTN3A3	Butyrophilin Subfamily 3 Member A3	Protein Coding	36	GC06P076627	1.07467	https://www.genecards.org/cgi-bin/carddisp.pl?gene=BTN3A3
FNIP1	Folliculin Interacting Protein 1	Protein Coding	36	GC05M131641	1.07467	https://www.genecards.org/cgi-bin/carddisp.pl?gene=FNIP1
WIPF2	WAS/WASL Interacting Protein Family Member 2	Protein Coding	36	GC17P040219	1.07467	https://www.genecards.org/cgi-bin/carddisp.pl?gene=WIPF2
ZPR1	ZPR1 Zinc Finger	Protein Coding	36	GC11M116777	1.07467	https://www.genecards.org/cgi-bin/carddisp.pl?gene=ZPR1
GIMAP6	GTPase, IMAP Family Member 6	Protein Coding	35	GC07M150625	1.07467	https://www.genecards.org/cgi-bin/carddisp.pl?gene=GIMAP6
MOB4	MOB Family Member 4, Phocein	Protein Coding	35	GC02P197515	1.07467	https://www.genecards.org/cgi-bin/carddisp.pl?gene=MOB4
NIPSNAP3B	Nipsnap Homolog 3B	Protein Coding	35	GC09P104763	1.07467	https://www.genecards.org/cgi-bin/carddisp.pl?gene=NIPSNAP3B
THEM5	Thioesterase Superfamily Member 5	Protein Coding	35	GC01M151851	1.07467	https://www.genecards.org/cgi-bin/carddisp.pl?gene=THEM5
CELF3	CUGBP Elav-Like Family Member 3	Protein Coding	35	GC01M151674	1.07467	https://www.genecards.org/cgi-bin/carddisp.pl?gene=CELF3
CASC3	CASC3 Exon Junction Complex Subunit	Protein Coding	35	GC17P040140	1.07467	https://www.genecards.org/cgi-bin/carddisp.pl?gene=CASC3
ATG9B	Autophagy Related 9B	Protein Coding	35	GC07M151012	1.07467	https://www.genecards.org/cgi-bin/carddisp.pl?gene=ATG9B
BCL9L	BCL9 Like	Protein Coding	35	GC11M118893	1.07467	https://www.genecards.org/cgi-bin/carddisp.pl?gene=BCL9L
RCSD1	RCSD Domain Containing 1	Protein Coding	35	GC01P167630	1.07467	https://www.genecards.org/cgi-bin/carddisp.pl?gene=RCSD1
PITPNM2	Phosphatidylinositol Transfer Protein Membrane Associated 2	Protein Coding	35	GC12M122983	1.07467	https://www.genecards.org/cgi-bin/carddisp.pl?gene=PITPNM2
ZNF652	Zinc Finger Protein 652	Protein Coding	35	GC17M049289	1.07467	https://www.genecards.org/cgi-bin/carddisp.pl?gene=ZNF652
WDR46	WD Repeat Domain 46	Protein Coding	35	GC06M061397	1.07467	https://www.genecards.org/cgi-bin/carddisp.pl?gene=WDR46
FOXR1	Forkhead Box R1	Protein Coding	34	GC11P118971	1.07467	https://www.genecards.org/cgi-bin/carddisp.pl?gene=FOXR1
GAL3ST2	Galactose-3-O-Sulfotransferase 2	Protein Coding	34	GC02P241777	1.07467	https://www.genecards.org/cgi-bin/carddisp.pl?gene=GAL3ST2
GIMAP2	GTPase, IMAP Family Member 2	Protein Coding	34	GC07P150686	1.07467	https://www.genecards.org/cgi-bin/carddisp.pl?gene=GIMAP2
NGRN	Neugrin, Neurite Outgrowth Associated	Protein Coding	34	GC15P090265	1.07467	https://www.genecards.org/cgi-bin/carddisp.pl?gene=NGRN
ABT1	Activator Of Basal Transcription 1	Protein Coding	34	GC06P076642	1.07467	https://www.genecards.org/cgi-bin/carddisp.pl?gene=ABT1
NRROS	Negative Regulator Of Reactive Oxygen Species	Protein Coding	34	GC03P196639	1.07467	https://www.genecards.org/cgi-bin/carddisp.pl?gene=NRROS
MRPL9	Mitochondrial Ribosomal Protein L9	Protein Coding	34	GC01M151759	1.07467	https://www.genecards.org/cgi-bin/carddisp.pl?gene=MRPL9
RPP25	Ribonuclease P And MRP Subunit P25	Protein Coding	34	GC15M074954	1.07467	https://www.genecards.org/cgi-bin/carddisp.pl?gene=RPP25
SURF6	Surfeit 6	Protein Coding	34	GC09M133331	1.07467	https://www.genecards.org/cgi-bin/carddisp.pl?gene=SURF6
STARD6	StAR Related Lipid Transfer Domain Containing 6	Protein Coding	34	GC18M054324	1.07467	https://www.genecards.org/cgi-bin/carddisp.pl?gene=STARD6
TNP2	Transition Protein 2	Protein Coding	34	GC16M011267	1.07467	https://www.genecards.org/cgi-bin/carddisp.pl?gene=TNP2
TPRG1	Tumor Protein P63 Regulated 1	Protein Coding	34	GC03P188948	1.07467	https://www.genecards.org/cgi-bin/carddisp.pl?gene=TPRG1
TRMT10C	TRNA Methyltransferase 10C, Mitochondrial RNase P Subunit	Protein Coding	34	GC03P101561	1.07467	https://www.genecards.org/cgi-bin/carddisp.pl?gene=TRMT10C
TCHHL1	Trichohyalin Like 1	Protein Coding	34	GC01M152085	1.07467	https://www.genecards.org/cgi-bin/carddisp.pl?gene=TCHHL1
CCDC91	Coiled-Coil Domain Containing 91	Protein Coding	34	GC12P028133	1.07467	https://www.genecards.org/cgi-bin/carddisp.pl?gene=CCDC91
CLEC4F	C-Type Lectin Domain Family 4 Member F	Protein Coding	34	GC02M070808	1.07467	https://www.genecards.org/cgi-bin/carddisp.pl?gene=CLEC4F
EGFL8	EGF Like Domain Multiple 8	Protein Coding	34	GC06P076891	1.07467	https://www.genecards.org/cgi-bin/carddisp.pl?gene=EGFL8
DEDD	Death Effector Domain Containing	Protein Coding	34	GC01M161120	1.07467	https://www.genecards.org/cgi-bin/carddisp.pl?gene=DEDD
DPY19L3	Dpy-19 Like C-Mannosyltransferase 3	Protein Coding	34	GC19P032405	1.07467	https://www.genecards.org/cgi-bin/carddisp.pl?gene=DPY19L3
PRM2	Protamine 2	Protein Coding	34	GC16M011786	1.07467	https://www.genecards.org/cgi-bin/carddisp.pl?gene=PRM2
PIGX	Phosphatidylinositol Glycan Anchor Biosynthesis Class X	Protein Coding	34	GC03P196643	1.07467	https://www.genecards.org/cgi-bin/carddisp.pl?gene=PIGX
WDR43	WD Repeat Domain 43	Protein Coding	34	GC02P028894	1.07467	https://www.genecards.org/cgi-bin/carddisp.pl?gene=WDR43
VASH2	Vasohibin 2	Protein Coding	34	GC01P212935	1.07467	https://www.genecards.org/cgi-bin/carddisp.pl?gene=VASH2
ZNF507	Zinc Finger Protein 507	Protein Coding	34	GC19P032345	1.07467	https://www.genecards.org/cgi-bin/carddisp.pl?gene=ZNF507
ZPBP2	Zona Pellucida Binding Protein 2	Protein Coding	34	GC17P050340	1.07467	https://www.genecards.org/cgi-bin/carddisp.pl?gene=ZPBP2
ZCCHC2	Zinc Finger CCHC-Type Containing 2	Protein Coding	34	GC18P062523	1.07467	https://www.genecards.org/cgi-bin/carddisp.pl?gene=ZCCHC2
LIME1	Lck Interacting Transmembrane Adaptor 1	Protein Coding	33	GC20P063736	1.07467	https://www.genecards.org/cgi-bin/carddisp.pl?gene=LIME1
NELFE	Negative Elongation Factor Complex Member E	Protein Coding	33	GC06M031952	1.07467	https://www.genecards.org/cgi-bin/carddisp.pl?gene=NELFE
GIMAP1	GTPase, IMAP Family Member 1	Protein Coding	33	GC07P150717	1.07467	https://www.genecards.org/cgi-bin/carddisp.pl?gene=GIMAP1
FBXO45	F-Box Protein 45	Protein Coding	33	GC03P196568	1.07467	https://www.genecards.org/cgi-bin/carddisp.pl?gene=FBXO45
GPANK1	G-Patch Domain And Ankyrin Repeats 1	Protein Coding	33	GC06M061308	1.07467	https://www.genecards.org/cgi-bin/carddisp.pl?gene=GPANK1
FBXO22	F-Box Protein 22	Protein Coding	33	GC15P075903	1.07467	https://www.genecards.org/cgi-bin/carddisp.pl?gene=FBXO22
OGFOD2	2-Oxoglutarate And Iron Dependent Oxygenase Domain Containing 2	Protein Coding	33	GC12P122974	1.07467	https://www.genecards.org/cgi-bin/carddisp.pl?gene=OGFOD2
MUCL1	Mucin Like 1	Protein Coding	33	GC12P054830	1.07467	https://www.genecards.org/cgi-bin/carddisp.pl?gene=MUCL1
SELENON	Selenoprotein N	Protein Coding	33	GC01P025800	1.07467	https://www.genecards.org/cgi-bin/carddisp.pl?gene=SELENON
THAP4	THAP Domain Containing 4	Protein Coding	33	GC02M241584	1.07467	https://www.genecards.org/cgi-bin/carddisp.pl?gene=THAP4
TOMM40L	Translocase Of Outer Mitochondrial Membrane 40 Like	Protein Coding	33	GC01P161225	1.07467	https://www.genecards.org/cgi-bin/carddisp.pl?gene=TOMM40L
SLC9B1	Solute Carrier Family 9 Member B1	Protein Coding	33	GC04M102885	1.07467	https://www.genecards.org/cgi-bin/carddisp.pl?gene=SLC9B1
TESPA1	Thymocyte Expressed, Positive Selection Associated 1	Protein Coding	33	GC12M054949	1.07467	https://www.genecards.org/cgi-bin/carddisp.pl?gene=TESPA1
TATDN3	TatD DNase Domain Containing 3	Protein Coding	33	GC01P212791	1.07467	https://www.genecards.org/cgi-bin/carddisp.pl?gene=TATDN3
CAPSL	Calcyphosine Like	Protein Coding	33	GC05M035916	1.07467	https://www.genecards.org/cgi-bin/carddisp.pl?gene=CAPSL
ANKRD46	Ankyrin Repeat Domain 46	Protein Coding	33	GC08M100510	1.07467	https://www.genecards.org/cgi-bin/carddisp.pl?gene=ANKRD46
DCAF5	DDB1 And CUL4 Associated Factor 5	Protein Coding	33	GC14M069050	1.07467	https://www.genecards.org/cgi-bin/carddisp.pl?gene=DCAF5
DMXL1	Dmx Like 1	Protein Coding	33	GC05P119037	1.07467	https://www.genecards.org/cgi-bin/carddisp.pl?gene=DMXL1
CEP19	Centrosomal Protein 19	Protein Coding	33	GC03M196706	1.07467	https://www.genecards.org/cgi-bin/carddisp.pl?gene=CEP19
C15orf39	Chromosome 15 Open Reading Frame 39	Protein Coding	33	GC15P075195	1.07467	https://www.genecards.org/cgi-bin/carddisp.pl?gene=C15orf39
C12orf43	Chromosome 12 Open Reading Frame 43	Protein Coding	33	GC12M121000	1.07467	https://www.genecards.org/cgi-bin/carddisp.pl?gene=C12orf43
CACFD1	Calcium Channel Flower Domain Containing 1	Protein Coding	33	GC09P133459	1.07467	https://www.genecards.org/cgi-bin/carddisp.pl?gene=CACFD1
LMBRD2	LMBR1 Domain Containing 2	Protein Coding	33	GC05M036098	1.07467	https://www.genecards.org/cgi-bin/carddisp.pl?gene=LMBRD2
MIER1	MIER1 Transcriptional Regulator	Protein Coding	33	GC01P066924	1.07467	https://www.genecards.org/cgi-bin/carddisp.pl?gene=MIER1
RAPGEFL1	Rap Guanine Nucleotide Exchange Factor Like 1	Protein Coding	33	GC17P040177	1.07467	https://www.genecards.org/cgi-bin/carddisp.pl?gene=RAPGEFL1
PXYLP1	2-Phosphoxylose Phosphatase 1	Protein Coding	33	GC03P141228	1.07467	https://www.genecards.org/cgi-bin/carddisp.pl?gene=PXYLP1
OAZ3	Ornithine Decarboxylase Antizyme 3	Protein Coding	33	GC01P151762	1.07467	https://www.genecards.org/cgi-bin/carddisp.pl?gene=OAZ3
TTC33	Tetratricopeptide Repeat Domain 33	Protein Coding	33	GC05M040512	1.07467	https://www.genecards.org/cgi-bin/carddisp.pl?gene=TTC33
ZCCHC10	Zinc Finger CCHC-Type Containing 10	Protein Coding	33	GC05M132996	1.07467	https://www.genecards.org/cgi-bin/carddisp.pl?gene=ZCCHC10
KRT222	Keratin 222	Protein Coding	32	GC17M040654	1.07467	https://www.genecards.org/cgi-bin/carddisp.pl?gene=KRT222
GSAP	Gamma-Secretase Activating Protein	Protein Coding	32	GC07M077310	1.07467	https://www.genecards.org/cgi-bin/carddisp.pl?gene=GSAP
GPATCH1	G-Patch Domain Containing 1	Protein Coding	32	GC19P033080	1.07467	https://www.genecards.org/cgi-bin/carddisp.pl?gene=GPATCH1
SETD4	SET Domain Containing 4	Protein Coding	32	GC21M036034	1.07467	https://www.genecards.org/cgi-bin/carddisp.pl?gene=SETD4
SUPT7L	SPT7 Like, STAGA Complex Subunit Gamma	Protein Coding	32	GC02M028033	1.07467	https://www.genecards.org/cgi-bin/carddisp.pl?gene=SUPT7L
UBXN7	UBX Domain Protein 7	Protein Coding	32	GC03M196347	1.07467	https://www.genecards.org/cgi-bin/carddisp.pl?gene=UBXN7
SPHKAP	SPHK1 Interactor, AKAP Domain Containing	Protein Coding	32	GC02M227979	1.07467	https://www.genecards.org/cgi-bin/carddisp.pl?gene=SPHKAP
SMTNL2	Smoothelin Like 2	Protein Coding	32	GC17P004583	1.07467	https://www.genecards.org/cgi-bin/carddisp.pl?gene=SMTNL2
SLC45A1	Solute Carrier Family 45 Member 1	Protein Coding	32	GC01P008317	1.07467	https://www.genecards.org/cgi-bin/carddisp.pl?gene=SLC45A1
LINGO4	Leucine Rich Repeat And Ig Domain Containing 4	Protein Coding	32	GC01M151812	1.07467	https://www.genecards.org/cgi-bin/carddisp.pl?gene=LINGO4
PRR5L	Proline Rich 5 Like	Protein Coding	32	GC11P036297	1.07467	https://www.genecards.org/cgi-bin/carddisp.pl?gene=PRR5L
PCDHB7	Protocadherin Beta 7	Protein Coding	32	GC05P145521	1.07467	https://www.genecards.org/cgi-bin/carddisp.pl?gene=PCDHB7
ZNF512	Zinc Finger Protein 512	Protein Coding	32	GC02P027582	1.07467	https://www.genecards.org/cgi-bin/carddisp.pl?gene=ZNF512
ZNF671	Zinc Finger Protein 671	Protein Coding	32	GC19M057719	1.07467	https://www.genecards.org/cgi-bin/carddisp.pl?gene=ZNF671
ZNF704	Zinc Finger Protein 704	Protein Coding	32	GC08M080628	1.07467	https://www.genecards.org/cgi-bin/carddisp.pl?gene=ZNF704
KRTAP3-2	Keratin Associated Protein 3-2	Protein Coding	31	GC17M040999	1.07467	https://www.genecards.org/cgi-bin/carddisp.pl?gene=KRTAP3-2
HMGN4	High Mobility Group Nucleosomal Binding Domain 4	Protein Coding	31	GC06P026538	1.07467	https://www.genecards.org/cgi-bin/carddisp.pl?gene=HMGN4
LRRIQ3	Leucine Rich Repeats And IQ Motif Containing 3	Protein Coding	31	GC01M074026	1.07467	https://www.genecards.org/cgi-bin/carddisp.pl?gene=LRRIQ3
NEPRO	Nucleolus And Neural Progenitor Protein	Protein Coding	30	GC03M113009	1.07467	https://www.genecards.org/cgi-bin/carddisp.pl?gene=NEPRO
H1-6	H1.6 Linker Histone, Cluster Member	Protein Coding	30	GC06M061823	1.07467	https://www.genecards.org/cgi-bin/carddisp.pl?gene=H1-6
H1-3	H1.3 Linker Histone, Cluster Member	Protein Coding	30	GC06M061821	1.07467	https://www.genecards.org/cgi-bin/carddisp.pl?gene=H1-3
TMPPE	Transmembrane Protein With Metallophosphoesterase Domain	Protein Coding	30	GC03M033090	1.07467	https://www.genecards.org/cgi-bin/carddisp.pl?gene=TMPPE
DCAF1	DDB1 And CUL4 Associated Factor 1	Protein Coding	30	GC03M051395	1.07467	https://www.genecards.org/cgi-bin/carddisp.pl?gene=DCAF1
OBP2B	Odorant Binding Protein 2B	Protein Coding	30	GC09M133205	1.07467	https://www.genecards.org/cgi-bin/carddisp.pl?gene=OBP2B
ZDHHC12	Zinc Finger DHHC-Type Palmitoyltransferase 12	Protein Coding	30	GC09M128720	1.07467	https://www.genecards.org/cgi-bin/carddisp.pl?gene=ZDHHC12
H2BC5	H2B Clustered Histone 5	Protein Coding	29	GC06P077466	1.07467	https://www.genecards.org/cgi-bin/carddisp.pl?gene=H2BC5
MTRFR	Mitochondrial Translation Release Factor In Rescue	Protein Coding	29	GC12P123233	1.07467	https://www.genecards.org/cgi-bin/carddisp.pl?gene=MTRFR
H4C3	H4 Clustered Histone 3	Protein Coding	29	GC06P076619	1.07467	https://www.genecards.org/cgi-bin/carddisp.pl?gene=H4C3
TEX33	Testis Expressed 33	Protein Coding	29	GC22M036991	1.07467	https://www.genecards.org/cgi-bin/carddisp.pl?gene=TEX33
LRRC43	Leucine Rich Repeat Containing 43	Protein Coding	29	GC12P122167	1.07467	https://www.genecards.org/cgi-bin/carddisp.pl?gene=LRRC43
ZNF774	Zinc Finger Protein 774	Protein Coding	29	GC15P112422	1.07467	https://www.genecards.org/cgi-bin/carddisp.pl?gene=ZNF774
ZNF322	Zinc Finger Protein 322	Protein Coding	29	GC06M060953	1.07467	https://www.genecards.org/cgi-bin/carddisp.pl?gene=ZNF322
PRM3	Protamine 3	Protein Coding	28	GC16M011273	1.07467	https://www.genecards.org/cgi-bin/carddisp.pl?gene=PRM3
PHETA1	PH Domain Containing Endocytic Trafficking Adaptor 1	Protein Coding	28	GC12M111361	1.07467	https://www.genecards.org/cgi-bin/carddisp.pl?gene=PHETA1
DLEU1	Deleted In Lymphocytic Leukemia 1	RNA Gene	28	GC13P050117	1.07467	https://www.genecards.org/cgi-bin/carddisp.pl?gene=DLEU1
CFAP126	Cilia And Flagella Associated Protein 126	Protein Coding	27	GC01M161364	1.07467	https://www.genecards.org/cgi-bin/carddisp.pl?gene=CFAP126
FBH1	F-Box DNA Helicase 1	Protein Coding	26	GC10P005889	1.07467	https://www.genecards.org/cgi-bin/carddisp.pl?gene=FBH1
RELCH	RAB11 Binding And LisH Domain, Coiled-Coil And HEAT Repeat Containing	Protein Coding	26	GC18P062188	1.07467	https://www.genecards.org/cgi-bin/carddisp.pl?gene=RELCH
MFSD13A	Major Facilitator Superfamily Domain Containing 13A	Protein Coding	25	GC10P102462	1.07467	https://www.genecards.org/cgi-bin/carddisp.pl?gene=MFSD13A
BTN2A3P	Butyrophilin Subfamily 2 Member A3, Pseudogene	Pseudogene	25	GC06P076626	1.07467	https://www.genecards.org/cgi-bin/carddisp.pl?gene=BTN2A3P
PRXL2B	Peroxiredoxin Like 2B	Protein Coding	25	GC01P003430	1.07467	https://www.genecards.org/cgi-bin/carddisp.pl?gene=PRXL2B
GARIN4	Golgi Associated RAB2 Interactor Family Member 4	Protein Coding	24	GC01P212627	1.07467	https://www.genecards.org/cgi-bin/carddisp.pl?gene=GARIN4
STUM	Stum, Mechanosensory Transduction Mediator Homolog	Protein Coding	24	GC01P226550	1.07467	https://www.genecards.org/cgi-bin/carddisp.pl?gene=STUM
CENATAC	Centrosomal AT-AC Splicing Factor	Protein Coding	24	GC11P119972	1.07467	https://www.genecards.org/cgi-bin/carddisp.pl?gene=CENATAC
DELEC1	Deleted In Esophageal Cancer 1	RNA Gene	23	GC09P118334	1.07467	https://www.genecards.org/cgi-bin/carddisp.pl?gene=DELEC1
FAM157A	Family With Sequence Similarity 157 Member A	RNA Gene	22	GC03P198152	1.07467	https://www.genecards.org/cgi-bin/carddisp.pl?gene=FAM157A
SPATA45	Spermatogenesis Associated 45	Protein Coding	22	GC01M212830	1.07467	https://www.genecards.org/cgi-bin/carddisp.pl?gene=SPATA45
MIR34B	MicroRNA 34b	RNA Gene	22	GC11P111686	1.07467	https://www.genecards.org/cgi-bin/carddisp.pl?gene=MIR34B
MIR34C	MicroRNA 34c	RNA Gene	22	GC11P111675	1.07467	https://www.genecards.org/cgi-bin/carddisp.pl?gene=MIR34C
GABARAPL3	GABA Type A Receptor Associated Protein Like 3 Pseudogene	Pseudogene	21	GC15M090346	1.07467	https://www.genecards.org/cgi-bin/carddisp.pl?gene=GABARAPL3
HSPE1-MOB4	HSPE1-MOB4 Readthrough	Protein Coding	21	GC02P197500	1.07467	https://www.genecards.org/cgi-bin/carddisp.pl?gene=HSPE1-MOB4
HOATZ	HOATZ Cilia And Flagella Associated Protein	Protein Coding	21	GC11P111681	1.07467	https://www.genecards.org/cgi-bin/carddisp.pl?gene=HOATZ
MEIKIN	Meiotic Kinetochore Factor	Protein Coding	21	GC05M131806	1.07467	https://www.genecards.org/cgi-bin/carddisp.pl?gene=MEIKIN
FAM182A	Family With Sequence Similarity 182 Member A	RNA Gene	20	GC20P025989	1.07467	https://www.genecards.org/cgi-bin/carddisp.pl?gene=FAM182A
IRF1-AS1	IRF1 Antisense RNA 1	RNA Gene	20	GC05P132420	1.07467	https://www.genecards.org/cgi-bin/carddisp.pl?gene=IRF1-AS1
HNF1A-AS1	HNF1A Antisense RNA 1	RNA Gene	19	GC12M122037	1.07467	https://www.genecards.org/cgi-bin/carddisp.pl?gene=HNF1A-AS1
RTEL1-TNFRSF6B	RTEL1-TNFRSF6B Readthrough (NMD Candidate)	RNA Gene	19	GC20P063657	1.07467	https://www.genecards.org/cgi-bin/carddisp.pl?gene=RTEL1-TNFRSF6B
HOXA10-AS	HOXA10 Antisense RNA	RNA Gene	18	GC07P027644	1.07467	https://www.genecards.org/cgi-bin/carddisp.pl?gene=HOXA10-AS
OIP5-AS1	OIP5 Antisense RNA 1	RNA Gene	18	GC15P041300	1.07467	https://www.genecards.org/cgi-bin/carddisp.pl?gene=OIP5-AS1
MIR4435-2HG	MIR4435-2 Host Gene	RNA Gene	18	GC02M111019	1.07467	https://www.genecards.org/cgi-bin/carddisp.pl?gene=MIR4435-2HG
PPP1R2P1	Protein Phosphatase 1 Regulatory Inhibitor Subunit 2 Pseudogene 1	Pseudogene	18	GC06M032876	1.07467	https://www.genecards.org/cgi-bin/carddisp.pl?gene=PPP1R2P1
PCBP1-AS1	PCBP1 Antisense RNA 1	RNA Gene	18	GC02M069962	1.07467	https://www.genecards.org/cgi-bin/carddisp.pl?gene=PCBP1-AS1
LINC00877	Long Intergenic Non-Protein Coding RNA 877	RNA Gene	17	GC03M071897	1.07467	https://www.genecards.org/cgi-bin/carddisp.pl?gene=LINC00877
CALML3-AS1	CALML3 Antisense RNA 1	RNA Gene	17	GC10M005514	1.07467	https://www.genecards.org/cgi-bin/carddisp.pl?gene=CALML3-AS1
CROCCP3	CROCC Pseudogene 3	Pseudogene	17	GC01M016467	1.07467	https://www.genecards.org/cgi-bin/carddisp.pl?gene=CROCCP3
LINC02912	Long Intergenic Non-Protein Coding RNA 2912	RNA Gene	17	GC08M131136	1.07467	https://www.genecards.org/cgi-bin/carddisp.pl?gene=LINC02912
GUSBP2	GUSB Pseudogene 2	Pseudogene	16	GC06M026871	1.07467	https://www.genecards.org/cgi-bin/carddisp.pl?gene=GUSBP2
JAZF1-AS1	JAZF1 Antisense RNA 1	RNA Gene	16	GC07P028180	1.07467	https://www.genecards.org/cgi-bin/carddisp.pl?gene=JAZF1-AS1
ADAM1A	ADAM Metallopeptidase Domain 1A (Pseudogene)	Pseudogene	16	GC12P111899	1.07467	https://www.genecards.org/cgi-bin/carddisp.pl?gene=ADAM1A
DLG1-AS1	DLG1 Antisense RNA 1	RNA Gene	16	GC03P197298	1.07467	https://www.genecards.org/cgi-bin/carddisp.pl?gene=DLG1-AS1
CROCCP2	CROCC Pseudogene 2	Pseudogene	16	GC01M017814	1.07467	https://www.genecards.org/cgi-bin/carddisp.pl?gene=CROCCP2
PITX1-AS1	PITX1 Antisense RNA 1	RNA Gene	16	GC05P135035	1.07467	https://www.genecards.org/cgi-bin/carddisp.pl?gene=PITX1-AS1
LINC00705	Long Intergenic Non-Protein Coding RNA 705	RNA Gene	15	GC10P004655	1.07467	https://www.genecards.org/cgi-bin/carddisp.pl?gene=LINC00705
SENCR	Smooth Muscle And Endothelial Cell Enriched Migration/Differentiation-Associated LncRNA	RNA Gene	15	GC11M128691	1.07467	https://www.genecards.org/cgi-bin/carddisp.pl?gene=SENCR
STX18-AS1	STX18 Antisense RNA 1 (Head To Head)	RNA Gene	15	GC04P004546	1.07467	https://www.genecards.org/cgi-bin/carddisp.pl?gene=STX18-AS1
MIR647	MicroRNA 647	RNA Gene	15	GC20M063942	1.07467	https://www.genecards.org/cgi-bin/carddisp.pl?gene=MIR647
MIR554	MicroRNA 554	RNA Gene	15	GC01P151545	1.07467	https://www.genecards.org/cgi-bin/carddisp.pl?gene=MIR554
PRKCQ-AS1	PRKCQ Antisense RNA 1	RNA Gene	15	GC10P006580	1.07467	https://www.genecards.org/cgi-bin/carddisp.pl?gene=PRKCQ-AS1
ZNRD1ASP	Zinc Ribbon Domain Containing 1 Antisense, Pseudogene	Pseudogene	15	GC06M063204	1.07467	https://www.genecards.org/cgi-bin/carddisp.pl?gene=ZNRD1ASP
FLVCR1-DT	FLVCR1 Divergent Transcript	RNA Gene	14	GC01M212856	1.07467	https://www.genecards.org/cgi-bin/carddisp.pl?gene=FLVCR1-DT
FAM172BP	Family With Sequence Similarity 172 Member B, Pseudogene	Pseudogene	14	GC03P101518	1.07467	https://www.genecards.org/cgi-bin/carddisp.pl?gene=FAM172BP
SPRY4-AS1	SPRY4 Antisense RNA 1	RNA Gene	14	GC05P145560	1.07467	https://www.genecards.org/cgi-bin/carddisp.pl?gene=SPRY4-AS1
MIR3142HG	MIR3142 Host Gene	RNA Gene	14	GC05P160438	1.07467	https://www.genecards.org/cgi-bin/carddisp.pl?gene=MIR3142HG
LINC00393	Long Intergenic Non-Protein Coding RNA 393	RNA Gene	13	GC13M073413	1.07467	https://www.genecards.org/cgi-bin/carddisp.pl?gene=LINC00393
SDHAP1	SDHA Pseudogene 1	Pseudogene	13	GC03M195959	1.07467	https://www.genecards.org/cgi-bin/carddisp.pl?gene=SDHAP1
SDHAP2	SDHA Pseudogene 2	Pseudogene	13	GC03P196155	1.07467	https://www.genecards.org/cgi-bin/carddisp.pl?gene=SDHAP2
ESPNP	Espin Pseudogene	Pseudogene	13	GC01M016687	1.07467	https://www.genecards.org/cgi-bin/carddisp.pl?gene=ESPNP
CDRT8	CMT1A Duplicated Region Transcript 8	RNA Gene	13	GC17M015104	1.07467	https://www.genecards.org/cgi-bin/carddisp.pl?gene=CDRT8
C2CD4D-AS1	C2CD4D And THEM5 Antisense RNA 1	RNA Gene	13	GC01P151916	1.07467	https://www.genecards.org/cgi-bin/carddisp.pl?gene=C2CD4D-AS1
HCG25	HLA Complex Group 25	RNA Gene	13	GC06P076925	1.07467	https://www.genecards.org/cgi-bin/carddisp.pl?gene=HCG25
MIR623	MicroRNA 623	RNA Gene	13	GC13P099356	1.07467	https://www.genecards.org/cgi-bin/carddisp.pl?gene=MIR623
MELTF-AS1	MELTF Antisense RNA 1	RNA Gene	13	GC03P197000	1.07467	https://www.genecards.org/cgi-bin/carddisp.pl?gene=MELTF-AS1
MIR3936HG	MIR3936 Host Gene	RNA Gene	13	GC05M132312	1.07467	https://www.genecards.org/cgi-bin/carddisp.pl?gene=MIR3936HG
DNM1P35	Dynamin 1 Pseudogene 35	Pseudogene	13	GC15M075727	1.07467	https://www.genecards.org/cgi-bin/carddisp.pl?gene=DNM1P35
WAKMAR2	Wound And Keratinocyte Migration Associated LncRNA 2	RNA Gene	13	GC06M137820	1.07467	https://www.genecards.org/cgi-bin/carddisp.pl?gene=WAKMAR2
ZNF337-AS1	ZNF337 Antisense RNA 1	RNA Gene	13	GC20P025624	1.07467	https://www.genecards.org/cgi-bin/carddisp.pl?gene=ZNF337-AS1
LINC00709	Long Intergenic Non-Protein Coding RNA 709	RNA Gene	12	GC10P009275	1.07467	https://www.genecards.org/cgi-bin/carddisp.pl?gene=LINC00709
NCF4-AS1	NCF4 Antisense RNA 1	RNA Gene	12	GC22M036848	1.07467	https://www.genecards.org/cgi-bin/carddisp.pl?gene=NCF4-AS1
HLA-DQB3	Major Histocompatibility Complex, Class II, DQ Beta 3	Protein Coding	12	GC06M061360	1.07467	https://www.genecards.org/cgi-bin/carddisp.pl?gene=HLA-DQB3
LINC01063	Long Intergenic Non-Protein Coding RNA 1063	RNA Gene	12	GC03M196631	1.07467	https://www.genecards.org/cgi-bin/carddisp.pl?gene=LINC01063
MUC20-OT1	MUC20 Overlapping Transcript	RNA Gene	12	GC03P196156	1.07467	https://www.genecards.org/cgi-bin/carddisp.pl?gene=MUC20-OT1
ETS1-AS1	ETS1 Antisense RNA 1	RNA Gene	12	GC11P128527	1.07467	https://www.genecards.org/cgi-bin/carddisp.pl?gene=ETS1-AS1
LNCRNA-IUR	LncRNA Imatinib Upregulated	RNA Gene	12	GC11P095154	1.07467	https://www.genecards.org/cgi-bin/carddisp.pl?gene=LNCRNA-IUR
LINC02240	Long Intergenic Non-Protein Coding RNA 2240	RNA Gene	12	GC05P124808	1.07467	https://www.genecards.org/cgi-bin/carddisp.pl?gene=LINC02240
LINC02098	Long Intergenic Non-Protein Coding RNA 2098	RNA Gene	12	GC11P128210	1.07467	https://www.genecards.org/cgi-bin/carddisp.pl?gene=LINC02098
MIR4686	MicroRNA 4686	RNA Gene	12	GC11P002173	1.07467	https://www.genecards.org/cgi-bin/carddisp.pl?gene=MIR4686
DNM1P34	Dynamin 1 Pseudogene 34	Pseudogene	12	GC15M079502	1.07467	https://www.genecards.org/cgi-bin/carddisp.pl?gene=DNM1P34
LOC100506406	Uncharacterized LOC100506406	RNA Gene	12	GC05P035939	1.07467	https://www.genecards.org/cgi-bin/carddisp.pl?gene=LOC100506406
FOSL2-AS1	FOSL2 Antisense RNA 1	RNA Gene	11	GC02M028387	1.07467	https://www.genecards.org/cgi-bin/carddisp.pl?gene=FOSL2-AS1
LINC02044	Long Intergenic Non-Protein Coding RNA 2044	RNA Gene	11	GC03M113143	1.07467	https://www.genecards.org/cgi-bin/carddisp.pl?gene=LINC02044
OR7E62P	Olfactory Receptor Family 7 Subfamily E Member 62 Pseudogene	Pseudogene	11	GC02P071055	1.07467	https://www.genecards.org/cgi-bin/carddisp.pl?gene=OR7E62P
RPL21P124	Ribosomal Protein L21 Pseudogene 124	Pseudogene	11	GC17M049400	1.07467	https://www.genecards.org/cgi-bin/carddisp.pl?gene=RPL21P124
RERE-AS1	RERE Antisense RNA 1	RNA Gene	11	GC01P008424	1.07467	https://www.genecards.org/cgi-bin/carddisp.pl?gene=RERE-AS1
ATP6V1B1-AS1	ATP6V1B1 Antisense RNA 1	RNA Gene	11	GC02M070941	1.07467	https://www.genecards.org/cgi-bin/carddisp.pl?gene=ATP6V1B1-AS1
AQP5-AS1	AQP5 And AQP2 Antisense RNA 2	RNA Gene	11	GC12M049949	1.07467	https://www.genecards.org/cgi-bin/carddisp.pl?gene=AQP5-AS1
DCAF8-DT	DCAF8 Divergent Transcript	RNA Gene	11	GC01P160261	1.07467	https://www.genecards.org/cgi-bin/carddisp.pl?gene=DCAF8-DT
PITPNM2-AS1	PITPNM2 Antisense RNA 1	RNA Gene	11	GC12P125541	1.07467	https://www.genecards.org/cgi-bin/carddisp.pl?gene=PITPNM2-AS1
PSMB8-AS1	PSMB8 Antisense RNA 1 (Head To Head)	RNA Gene	11	GC06P032844	1.07467	https://www.genecards.org/cgi-bin/carddisp.pl?gene=PSMB8-AS1
LOC100130744	Uncharacterized LOC100130744	RNA Gene	11	GC05P015081	1.07467	https://www.genecards.org/cgi-bin/carddisp.pl?gene=LOC100130744
LINC01991	Long Intergenic Non-Protein Coding RNA 1991	RNA Gene	10	GC03M187961	1.07467	https://www.genecards.org/cgi-bin/carddisp.pl?gene=LINC01991
RPS17P2	Ribosomal Protein S17 Pseudogene 2	Pseudogene	10	GC05P116716	1.07467	https://www.genecards.org/cgi-bin/carddisp.pl?gene=RPS17P2
SEMA6A-AS2	SEMA6A Antisense RNA 2	RNA Gene	10	GC05P116576	1.07467	https://www.genecards.org/cgi-bin/carddisp.pl?gene=SEMA6A-AS2
TDRKH-AS1	TDRKH Antisense RNA 1	RNA Gene	10	GC01P151914	1.07467	https://www.genecards.org/cgi-bin/carddisp.pl?gene=TDRKH-AS1
TDGF1P2	Teratocarcinoma-Derived Growth Factor 1 Pseudogene 2	Pseudogene	10	GC02M227869	1.07467	https://www.genecards.org/cgi-bin/carddisp.pl?gene=TDGF1P2
DMXL1-DT	DMXL1 Divergent Transcript	RNA Gene	10	GC05M118997	1.07467	https://www.genecards.org/cgi-bin/carddisp.pl?gene=DMXL1-DT
LINC02341	Long Intergenic Non-Protein Coding RNA 2341	RNA Gene	10	GC13P042339	1.07467	https://www.genecards.org/cgi-bin/carddisp.pl?gene=LINC02341
LINC02648	Long Intergenic Non-Protein Coding RNA 2648	RNA Gene	10	GC10P006620	1.07467	https://www.genecards.org/cgi-bin/carddisp.pl?gene=LINC02648
LINC01149	Long Intergenic Non-Protein Coding RNA 1149	RNA Gene	10	GC06P076854	1.07467	https://www.genecards.org/cgi-bin/carddisp.pl?gene=LINC01149
MIR6731	MicroRNA 6731	RNA Gene	10	GC01M025400	1.07467	https://www.genecards.org/cgi-bin/carddisp.pl?gene=MIR6731
PTPRK-AS1	PTPRK Antisense RNA 1	RNA Gene	10	GC06P128029	1.07467	https://www.genecards.org/cgi-bin/carddisp.pl?gene=PTPRK-AS1
RFX5-AS1	RFX5 Antisense RNA 1	RNA Gene	10	GC01P151350	1.07467	https://www.genecards.org/cgi-bin/carddisp.pl?gene=RFX5-AS1
SDHAP4	SDHA Pseudogene 4	Pseudogene	10	GC03M197997	1.07467	https://www.genecards.org/cgi-bin/carddisp.pl?gene=SDHAP4
LOC100996583	Uncharacterized LOC100996583	RNA Gene	10	GC01P003428	1.07467	https://www.genecards.org/cgi-bin/carddisp.pl?gene=LOC100996583
ZNF652-AS1	ZNF652 Antisense RNA 1	RNA Gene	10	GC17P051138	1.07467	https://www.genecards.org/cgi-bin/carddisp.pl?gene=ZNF652-AS1
LOC100129603	Uncharacterized LOC100129603	RNA Gene	10	GC07M003113	1.07467	https://www.genecards.org/cgi-bin/carddisp.pl?gene=LOC100129603
HLA-U	Major Histocompatibility Complex, Class I, U (Pseudogene)	Pseudogene	9	GC06P076820	1.07467	https://www.genecards.org/cgi-bin/carddisp.pl?gene=HLA-U
ITGB8-AS1	ITGB8 Antisense RNA 1	RNA Gene	9	GC07M020330	1.07467	https://www.genecards.org/cgi-bin/carddisp.pl?gene=ITGB8-AS1
RPL32P23	Ribosomal Protein L32 Pseudogene 23	Pseudogene	9	GC10M006072	1.07467	https://www.genecards.org/cgi-bin/carddisp.pl?gene=RPL32P23
RPLP0P3	Ribosomal Protein Lateral Stalk Subunit P0 Pseudogene 3	Pseudogene	9	GC14M035388	1.07467	https://www.genecards.org/cgi-bin/carddisp.pl?gene=RPLP0P3
RPS10P6	Ribosomal Protein S10 Pseudogene 6	Pseudogene	9	GC01P151557	1.07467	https://www.genecards.org/cgi-bin/carddisp.pl?gene=RPS10P6
RPS27P25	Ribosomal Protein S27 Pseudogene 25	Pseudogene	9	GC12P120369	1.07467	https://www.genecards.org/cgi-bin/carddisp.pl?gene=RPS27P25
RPL31P12	Ribosomal Protein L31 Pseudogene 12	Pseudogene	9	GC01P072301	1.07467	https://www.genecards.org/cgi-bin/carddisp.pl?gene=RPL31P12
SOCAR	Serous Ovarian Cancer Associated RNA	RNA Gene	9	GC02P121603	1.07467	https://www.genecards.org/cgi-bin/carddisp.pl?gene=SOCAR
LINC02676	Long Intergenic Non-Protein Coding RNA 2676	RNA Gene	9	GC10P008726	1.07467	https://www.genecards.org/cgi-bin/carddisp.pl?gene=LINC02676
LINC02571	Long Intergenic Non-Protein Coding RNA 2571	RNA Gene	9	GC06M061266	1.07467	https://www.genecards.org/cgi-bin/carddisp.pl?gene=LINC02571
LINC02773	Long Intergenic Non-Protein Coding RNA 2773	RNA Gene	9	GC01M212632	1.07467	https://www.genecards.org/cgi-bin/carddisp.pl?gene=LINC02773
ENSG00000252840		RNA Gene	9	GC01M151527	1.07467	https://www.genecards.org/cgi-bin/carddisp.pl?gene=ENSG00000252840
ENSG00000200753		RNA Gene	9	GC07P020378	1.07467	https://www.genecards.org/cgi-bin/carddisp.pl?gene=ENSG00000200753
ENSG00000221083		RNA Gene	9	GC01M008511	1.07467	https://www.genecards.org/cgi-bin/carddisp.pl?gene=ENSG00000221083
ENSG00000225643	Novel Transcript	RNA Gene	9	GC01P025582	1.07467	https://www.genecards.org/cgi-bin/carddisp.pl?gene=ENSG00000225643
ENSG00000234084	Novel Transcript	RNA Gene	9	GC06P135301	1.07467	https://www.genecards.org/cgi-bin/carddisp.pl?gene=ENSG00000234084
ENSG00000248993	Novel Protein	Protein Coding	9	GC06M032937	1.07467	https://www.genecards.org/cgi-bin/carddisp.pl?gene=ENSG00000248993
ENSG00000255422	Novel Transcript	RNA Gene	9	GC11P118700	1.07467	https://www.genecards.org/cgi-bin/carddisp.pl?gene=ENSG00000255422
LOC101927243	Uncharacterized LOC101927243	RNA Gene	9	GC07P077415	1.07467	https://www.genecards.org/cgi-bin/carddisp.pl?gene=LOC101927243
LOC101927770	Uncharacterized LOC101927770	RNA Gene	9	GC20P053552	1.07467	https://www.genecards.org/cgi-bin/carddisp.pl?gene=LOC101927770
LOC105376805	Uncharacterized LOC105376805	RNA Gene	9	GC01M017836	1.07467	https://www.genecards.org/cgi-bin/carddisp.pl?gene=LOC105376805
ENSG00000250264	Novel Protein, TAP2-HLA-DOB Readthrough	Protein Coding	9	GC06M061364	1.07467	https://www.genecards.org/cgi-bin/carddisp.pl?gene=ENSG00000250264
H2AC5P	H2A Clustered Histone 5, Pseudogene	Pseudogene	8	GC06P026043	1.07467	https://www.genecards.org/cgi-bin/carddisp.pl?gene=H2AC5P
MTCO3P1	MT-CO3 Pseudogene 1	Pseudogene	8	GC06M032706	1.07467	https://www.genecards.org/cgi-bin/carddisp.pl?gene=MTCO3P1
KRT8P46	Keratin 8 Pseudogene 46	Pseudogene	8	GC04M102728	1.07467	https://www.genecards.org/cgi-bin/carddisp.pl?gene=KRT8P46
RUNX3-AS1	RUNX3 Antisense RNA 1	RNA Gene	8	GC01P024974	1.07467	https://www.genecards.org/cgi-bin/carddisp.pl?gene=RUNX3-AS1
SNRPGP7	Small Nuclear Ribonucleoprotein Polypeptide G Pseudogene 7	Pseudogene	8	GC02M028460	1.07467	https://www.genecards.org/cgi-bin/carddisp.pl?gene=SNRPGP7
AKR1D1P1	Aldo-Keto Reductase Family 1 Member D1 Pseudogene 1	Pseudogene	8	GC01P167489	1.07467	https://www.genecards.org/cgi-bin/carddisp.pl?gene=AKR1D1P1
ALDH7A1P4	Aldehyde Dehydrogenase 7 Family Member A1 Pseudogene 4	Pseudogene	8	GC10M062740	1.07467	https://www.genecards.org/cgi-bin/carddisp.pl?gene=ALDH7A1P4
ETV7-AS1	ETV7 And PTX1 Antisense RNA 1	RNA Gene	8	GC06P077449	1.07467	https://www.genecards.org/cgi-bin/carddisp.pl?gene=ETV7-AS1
CCR12P	C-C Motif Chemokine Receptor 12, Pseudogene	Pseudogene	8	GC13M099407	1.07467	https://www.genecards.org/cgi-bin/carddisp.pl?gene=CCR12P
LRRC37A15P	Leucine Rich Repeat Containing 37 Member A15, Pseudogene	Pseudogene	8	GC04M102727	1.07467	https://www.genecards.org/cgi-bin/carddisp.pl?gene=LRRC37A15P
LINC02177	Long Intergenic Non-Protein Coding RNA 2177	RNA Gene	8	GC16P010079	1.07467	https://www.genecards.org/cgi-bin/carddisp.pl?gene=LINC02177
LINC02863	Long Intergenic Non-Protein Coding RNA 2863	RNA Gene	8	GC05M132422	1.07467	https://www.genecards.org/cgi-bin/carddisp.pl?gene=LINC02863
RN7SL688P	RNA, 7SL, Cytoplasmic 688, Pseudogene	Pseudogene	8	GC11P118931	1.07467	https://www.genecards.org/cgi-bin/carddisp.pl?gene=RN7SL688P
RPL21P81	Ribosomal Protein L21 Pseudogene 81	Pseudogene	8	GC09P133338	1.07467	https://www.genecards.org/cgi-bin/carddisp.pl?gene=RPL21P81
ARF1P2	ADP Ribosylation Factor 1 Pseudogene 2	Pseudogene	8	GC12M122035	1.07467	https://www.genecards.org/cgi-bin/carddisp.pl?gene=ARF1P2
ENSG00000254928	Novel Transcript	RNA Gene	8	GC11P074455	1.07467	https://www.genecards.org/cgi-bin/carddisp.pl?gene=ENSG00000254928
ENSG00000255060	Novel Transcript	RNA Gene	8	GC11M036425	1.07467	https://www.genecards.org/cgi-bin/carddisp.pl?gene=ENSG00000255060
ENSG00000259202	Novel Transcript, Antisense To SMAD3	RNA Gene	8	GC15M067142	1.07467	https://www.genecards.org/cgi-bin/carddisp.pl?gene=ENSG00000259202
ENSG00000269621	Novel Transcript, Antisense To MRPL9	RNA Gene	8	GC01P151740	1.07467	https://www.genecards.org/cgi-bin/carddisp.pl?gene=ENSG00000269621
ENSG00000270210	Novel Transcript	RNA Gene	8	GC02P028425	1.07467	https://www.genecards.org/cgi-bin/carddisp.pl?gene=ENSG00000270210
TRN-GTT4-1	TRNA-Asn (Anticodon GTT) 4-1	RNA Gene	8	GC01P016889	1.07467	https://www.genecards.org/cgi-bin/carddisp.pl?gene=TRN-GTT4-1
ENSG00000206649		RNA Gene	8	GC08M080316	1.07467	https://www.genecards.org/cgi-bin/carddisp.pl?gene=ENSG00000206649
ENSG00000226645	Novel Transcript	RNA Gene	8	GC11P116773	1.07467	https://www.genecards.org/cgi-bin/carddisp.pl?gene=ENSG00000226645
ENSG00000229971	Novel Transcript	RNA Gene	8	GC22P036682	1.07467	https://www.genecards.org/cgi-bin/carddisp.pl?gene=ENSG00000229971
ENSG00000233411	Novel Transcript	RNA Gene	8	GC01M167457	1.07467	https://www.genecards.org/cgi-bin/carddisp.pl?gene=ENSG00000233411
ENSG00000234793	Novel Transcript	RNA Gene	8	GC02M241754	1.07467	https://www.genecards.org/cgi-bin/carddisp.pl?gene=ENSG00000234793
ENSG00000244151	Novel Transcript	RNA Gene	8	GC07M151075	1.07467	https://www.genecards.org/cgi-bin/carddisp.pl?gene=ENSG00000244151
ENSG00000250186	Novel Transcript, Antisense To PHB	RNA Gene	8	GC17P051139	1.07467	https://www.genecards.org/cgi-bin/carddisp.pl?gene=ENSG00000250186
ENSG00000250948	Novel Transcript	RNA Gene	8	GC17P049375	1.07467	https://www.genecards.org/cgi-bin/carddisp.pl?gene=ENSG00000250948
ENSG00000254027	Novel Transcript	RNA Gene	8	GC08M081252	1.07467	https://www.genecards.org/cgi-bin/carddisp.pl?gene=ENSG00000254027
ENSG00000202533	Y RNA	RNA Gene	8	GC05P132468	1.07467	https://www.genecards.org/cgi-bin/carddisp.pl?gene=ENSG00000202533
ENSG00000203392	Novel Transcript, Antisense To CSPG4	RNA Gene	8	GC15P075678	1.07467	https://www.genecards.org/cgi-bin/carddisp.pl?gene=ENSG00000203392
ENSG00000217455	Novel Transcript	Uncategorized	8	GC07M003269	1.07467	https://www.genecards.org/cgi-bin/carddisp.pl?gene=ENSG00000217455
ENSG00000224077	Novel Transcript	RNA Gene	8	GC11P117098	1.07467	https://www.genecards.org/cgi-bin/carddisp.pl?gene=ENSG00000224077
ENSG00000224269	Novel Transcript	RNA Gene	8	GC21M036698	1.07467	https://www.genecards.org/cgi-bin/carddisp.pl?gene=ENSG00000224269
ENSG00000224374	Novel Transcript	RNA Gene	8	GC06P135259	1.07467	https://www.genecards.org/cgi-bin/carddisp.pl?gene=ENSG00000224374
ENSG00000226375	Novel Transcript	RNA Gene	8	GC01M173174	1.07467	https://www.genecards.org/cgi-bin/carddisp.pl?gene=ENSG00000226375
ENSG00000227938	Novel Transcript	RNA Gene	8	GC02M028448	1.07467	https://www.genecards.org/cgi-bin/carddisp.pl?gene=ENSG00000227938
ENSG00000230732	Novel Transcript	RNA Gene	8	GC03P196914	1.07467	https://www.genecards.org/cgi-bin/carddisp.pl?gene=ENSG00000230732
ENSG00000232807	Novel Transcript, Antisense To FBXO18	RNA Gene	8	GC10M005935	1.07467	https://www.genecards.org/cgi-bin/carddisp.pl?gene=ENSG00000232807
ENSG00000236352	Novel Transcript	RNA Gene	8	GC20P053940	1.07467	https://www.genecards.org/cgi-bin/carddisp.pl?gene=ENSG00000236352
ENSG00000248969	Novel Transcript, Antisense To SPEF2	RNA Gene	8	GC05M035678	1.07467	https://www.genecards.org/cgi-bin/carddisp.pl?gene=ENSG00000248969
ENSG00000251867	Novel Transcript, Antisense To ZBTB10	RNA Gene	8	GC08M080387	1.07467	https://www.genecards.org/cgi-bin/carddisp.pl?gene=ENSG00000251867
ENSG00000254980	Novel Transcript	RNA Gene	8	GC11M111514	1.07467	https://www.genecards.org/cgi-bin/carddisp.pl?gene=ENSG00000254980
ENSG00000262039	Novel Transcript, Antisense To PHB	RNA Gene	8	GC17P049370	1.07467	https://www.genecards.org/cgi-bin/carddisp.pl?gene=ENSG00000262039
ENSG00000270640	Novel Transcript, Sense Intronic To FOSL2	RNA Gene	8	GC02P028396	1.07467	https://www.genecards.org/cgi-bin/carddisp.pl?gene=ENSG00000270640
YWHAQP6	YWHAQ Pseudogene 6	Pseudogene	8	GC03M141599	1.07467	https://www.genecards.org/cgi-bin/carddisp.pl?gene=YWHAQP6
LOC101928272	Uncharacterized LOC101928272	RNA Gene	8	GC10M008849	1.07467	https://www.genecards.org/cgi-bin/carddisp.pl?gene=LOC101928272
ENSG00000224645	Novel Transcript	RNA Gene	8	GC01P151340	1.07467	https://www.genecards.org/cgi-bin/carddisp.pl?gene=ENSG00000224645
ENSG00000225744	Novel Transcript	RNA Gene	8	GC02P121084	1.07467	https://www.genecards.org/cgi-bin/carddisp.pl?gene=ENSG00000225744
ENSG00000228334	Novel Transcript	RNA Gene	8	GC07M003083	1.07467	https://www.genecards.org/cgi-bin/carddisp.pl?gene=ENSG00000228334
ENSG00000229299	Novel Transcript	RNA Gene	8	GC20P063744	1.07467	https://www.genecards.org/cgi-bin/carddisp.pl?gene=ENSG00000229299
ENSG00000232937	Novel Transcript	RNA Gene	8	GC01P151765	1.07467	https://www.genecards.org/cgi-bin/carddisp.pl?gene=ENSG00000232937
ENSG00000234389	Novel Transcript	RNA Gene	8	GC02P102438	1.07467	https://www.genecards.org/cgi-bin/carddisp.pl?gene=ENSG00000234389
ENSG00000255946	Novel Transcript	RNA Gene	8	GC12M122034	1.07467	https://www.genecards.org/cgi-bin/carddisp.pl?gene=ENSG00000255946
ENSG00000256364	Novel Transcript, Antisense To MLEC	RNA Gene	8	GC12M120697	1.07467	https://www.genecards.org/cgi-bin/carddisp.pl?gene=ENSG00000256364
ENSG00000256569	Novel Transcript, Antisense To UNC119B	RNA Gene	8	GC12M120721	1.07467	https://www.genecards.org/cgi-bin/carddisp.pl?gene=ENSG00000256569
ENSG00000257870	Novel Transcript	RNA Gene	8	GC12P054951	1.07467	https://www.genecards.org/cgi-bin/carddisp.pl?gene=ENSG00000257870
ENSG00000260271	Novel Transcript	RNA Gene	8	GC06P090295	1.07467	https://www.genecards.org/cgi-bin/carddisp.pl?gene=ENSG00000260271
ENSG00000272462	Novel Transcript	RNA Gene	8	GC06P025992	1.07467	https://www.genecards.org/cgi-bin/carddisp.pl?gene=ENSG00000272462
RNU6-1228P	RNA, U6 Small Nuclear 1228, Pseudogene	Pseudogene	7	GC09P075198	1.07467	https://www.genecards.org/cgi-bin/carddisp.pl?gene=RNU6-1228P
RLIMP1	Ring Finger Protein, LIM Domain Interacting Pseudogene 1	Pseudogene	7	GC13P040618	1.07467	https://www.genecards.org/cgi-bin/carddisp.pl?gene=RLIMP1
RNA5SP443	RNA, 5S Ribosomal Pseudogene 443	Pseudogene	7	GC17M045327	1.07467	https://www.genecards.org/cgi-bin/carddisp.pl?gene=RNA5SP443
RNU1-150P	RNA, U1 Small Nuclear 150, Pseudogene	Pseudogene	7	GC05P040270	1.07467	https://www.genecards.org/cgi-bin/carddisp.pl?gene=RNU1-150P
RNU6-979P	RNA, U6 Small Nuclear 979, Pseudogene	Pseudogene	7	GC07M028119	1.07467	https://www.genecards.org/cgi-bin/carddisp.pl?gene=RNU6-979P
RANP3	RAN Pseudogene 3	Pseudogene	7	GC11P074652	1.07467	https://www.genecards.org/cgi-bin/carddisp.pl?gene=RANP3
PSMD10P3	Proteasome 26S Subunit, Non-ATPase, 10 Pseudogene 3	Pseudogene	7	GC13P073037	1.07467	https://www.genecards.org/cgi-bin/carddisp.pl?gene=PSMD10P3
ENSG00000253238	Novel Transcript	RNA Gene	7	GC08P080265	1.07467	https://www.genecards.org/cgi-bin/carddisp.pl?gene=ENSG00000253238
ENSG00000259177	Novel Transcript, Antisense To IQGAP1	RNA Gene	7	GC15M090344	1.07467	https://www.genecards.org/cgi-bin/carddisp.pl?gene=ENSG00000259177
ENSG00000199867	Y RNA	RNA Gene	7	GC18P062330	1.07467	https://www.genecards.org/cgi-bin/carddisp.pl?gene=ENSG00000199867
ENSG00000222529	Y RNA	RNA Gene	7	GC11P118970	1.07467	https://www.genecards.org/cgi-bin/carddisp.pl?gene=ENSG00000222529
ENSG00000255605	Novel Transcript	RNA Gene	7	GC11P095698	1.07467	https://www.genecards.org/cgi-bin/carddisp.pl?gene=ENSG00000255605
ENSG00000223643	Novel Transcript	RNA Gene	7	GC01M017835	1.07467	https://www.genecards.org/cgi-bin/carddisp.pl?gene=ENSG00000223643
ENSG00000235862	Novel Transcript	RNA Gene	7	GC01M212624	1.07467	https://www.genecards.org/cgi-bin/carddisp.pl?gene=ENSG00000235862
ENSG00000262020	Novel Transcript, Antisense To CLEC16A	RNA Gene	7	GC16M011781	1.07467	https://www.genecards.org/cgi-bin/carddisp.pl?gene=ENSG00000262020
ENSG00000285016	Novel Transcript	RNA Gene	7	GC02M111429	1.07467	https://www.genecards.org/cgi-bin/carddisp.pl?gene=ENSG00000285016
LOC101928279	Uncharacterized LOC101928279	RNA Gene	7	GC04P004761	1.07467	https://www.genecards.org/cgi-bin/carddisp.pl?gene=LOC101928279
ENSG00000223808	Novel Transcript	RNA Gene	7	GC10P008943	1.07467	https://www.genecards.org/cgi-bin/carddisp.pl?gene=ENSG00000223808
GAPDHP54	Glyceraldehyde 3 Phosphate Dehydrogenase Pseudogene 54	Pseudogene	6	GC20P046997	1.07467	https://www.genecards.org/cgi-bin/carddisp.pl?gene=GAPDHP54
RN7SL474P	RNA, 7SL, Cytoplasmic 474, Pseudogene	Pseudogene	6	GC08M016863	1.07467	https://www.genecards.org/cgi-bin/carddisp.pl?gene=RN7SL474P
TREHP1	Trehalase Pseudogene 1	Pseudogene	6	GC11M118688	1.07467	https://www.genecards.org/cgi-bin/carddisp.pl?gene=TREHP1
EEF1A1P27	Eukaryotic Translation Elongation Factor 1 Alpha 1 Pseudogene 27	Pseudogene	6	GC07P020582	1.07467	https://www.genecards.org/cgi-bin/carddisp.pl?gene=EEF1A1P27
AIMP1P2	Aminoacyl TRNA Synthetase Complex Interacting Multifunctional Protein 1 Pseudogene 2	Pseudogene	6	GC01M172856	1.07467	https://www.genecards.org/cgi-bin/carddisp.pl?gene=AIMP1P2
RN7SKP297	RN7SK Pseudogene 297	Pseudogene	6	GC11P074685	1.07467	https://www.genecards.org/cgi-bin/carddisp.pl?gene=RN7SKP297
RNU7-130P	RNA, U7 Small Nuclear 130 Pseudogene	Pseudogene	6	GC05M035634	1.07467	https://www.genecards.org/cgi-bin/carddisp.pl?gene=RNU7-130P
SETP16	SET Pseudogene 16	Pseudogene	6	GC11M118833	1.07467	https://www.genecards.org/cgi-bin/carddisp.pl?gene=SETP16
ENSG00000283782	Novel Protein	Protein Coding	6	GC05P132417	1.07467	https://www.genecards.org/cgi-bin/carddisp.pl?gene=ENSG00000283782
ENSG00000286863	Novel Transcript	RNA Gene	6	GC01P072284	1.07467	https://www.genecards.org/cgi-bin/carddisp.pl?gene=ENSG00000286863
ENSG00000287937	Novel Transcript	RNA Gene	6	GC02M112817	1.07467	https://www.genecards.org/cgi-bin/carddisp.pl?gene=ENSG00000287937
ENSG00000201451	Y RNA	RNA Gene	6	GC09M133339	1.07467	https://www.genecards.org/cgi-bin/carddisp.pl?gene=ENSG00000201451
ENSG00000223837	Novel Transcript	RNA Gene	6	GC06P076899	1.07467	https://www.genecards.org/cgi-bin/carddisp.pl?gene=ENSG00000223837
ENSG00000237371	Novel Transcript	RNA Gene	6	GC20P064056	1.07467	https://www.genecards.org/cgi-bin/carddisp.pl?gene=ENSG00000237371
ENSG00000228037	Novel Transcript	Uncategorized	6	GC01P002581	1.07467	https://www.genecards.org/cgi-bin/carddisp.pl?gene=ENSG00000228037
ENSG00000274092	Novel Transcript, Antisense To IL4R	RNA Gene	6	GC16M027313	1.07467	https://www.genecards.org/cgi-bin/carddisp.pl?gene=ENSG00000274092
ENSG00000280878	Novel Transcript	RNA Gene	6	GC02P121087	1.07467	https://www.genecards.org/cgi-bin/carddisp.pl?gene=ENSG00000280878
lnc-MAP3K7-3		RNA Gene	6	GC06M090088	1.07467	https://www.genecards.org/cgi-bin/carddisp.pl?gene=lnc-MAP3K7-3
lnc-TNFAIP3-1		RNA Gene	6	GC06P137820	1.07467	https://www.genecards.org/cgi-bin/carddisp.pl?gene=lnc-TNFAIP3-1
ENSG00000231324	Novel Transcript	RNA Gene	6	GC21M036632	1.07467	https://www.genecards.org/cgi-bin/carddisp.pl?gene=ENSG00000231324
ENSG00000245869	Novel Transcript, Antisense To CXCR5	RNA Gene	6	GC11M118887	1.07467	https://www.genecards.org/cgi-bin/carddisp.pl?gene=ENSG00000245869
ENSG00000260274	Novel Transcript	RNA Gene	6	GC15P092402	1.07467	https://www.genecards.org/cgi-bin/carddisp.pl?gene=ENSG00000260274
ENSG00000272162	Novel Transcript, TMEM14B-SYCP2L Readthrough	Protein Coding	6	GC06P010749	1.07467	https://www.genecards.org/cgi-bin/carddisp.pl?gene=ENSG00000272162
ENSG00000273160	Novel Transcript	RNA Gene	6	GC01M167458	1.07467	https://www.genecards.org/cgi-bin/carddisp.pl?gene=ENSG00000273160
ENSG00000287023	Novel Transcript	RNA Gene	6	GC10M004696	1.07467	https://www.genecards.org/cgi-bin/carddisp.pl?gene=ENSG00000287023
IFITM3P5	IFITM3 Pseudogene 5	Pseudogene	5	GC12P111583	1.07467	https://www.genecards.org/cgi-bin/carddisp.pl?gene=IFITM3P5
THAP12P4	THAP Domain Containing 12 Pseudogene 4	Pseudogene	5	GC11P023478	1.07467	https://www.genecards.org/cgi-bin/carddisp.pl?gene=THAP12P4
piR-43107-023		RNA Gene	5	GC01M167452	1.07467	https://www.genecards.org/cgi-bin/carddisp.pl?gene=piR-43107-023
NONHSAG043563.2		RNA Gene	5	GC06P078396	1.07467	https://www.genecards.org/cgi-bin/carddisp.pl?gene=NONHSAG043563.2
lnc-ABO-33		RNA Gene	5	GC09M133232	1.07467	https://www.genecards.org/cgi-bin/carddisp.pl?gene=lnc-ABO-33
lnc-ETS1-8		RNA Gene	5	GC11M128301	1.07467	https://www.genecards.org/cgi-bin/carddisp.pl?gene=lnc-ETS1-8
lnc-FLI1-3		RNA Gene	5	GC11P128290	1.07467	https://www.genecards.org/cgi-bin/carddisp.pl?gene=lnc-FLI1-3
lnc-AKR1C2-3-002		RNA Gene	5	GC10M004778	1.07467	https://www.genecards.org/cgi-bin/carddisp.pl?gene=lnc-AKR1C2-3-002
HSALNG0000677		RNA Gene	5	GC01M009088	1.07467	https://www.genecards.org/cgi-bin/carddisp.pl?gene=HSALNG0000677
ENSG00000288542	Novel Transcript	RNA Gene	5	GC13M040469	1.07467	https://www.genecards.org/cgi-bin/carddisp.pl?gene=ENSG00000288542
ENSG00000285551	Novel Transcript	RNA Gene	5	GC10P062520	1.07467	https://www.genecards.org/cgi-bin/carddisp.pl?gene=ENSG00000285551
ENSG00000197670	Novel Transcript, Antisense To ZNF217	Uncategorized	5	GC20P053553	1.07467	https://www.genecards.org/cgi-bin/carddisp.pl?gene=ENSG00000197670
ENSG00000239783	Ribosomal Protein L27A (RPL27A) Pseudogene	Pseudogene	5	GC20P047071	1.07467	https://www.genecards.org/cgi-bin/carddisp.pl?gene=ENSG00000239783
ENSG00000254851	Proprotein Convertase Subtilisin/Kexin Type 7 (PCSK7) Pseudogene	Pseudogene	5	GC11P117136	1.07467	https://www.genecards.org/cgi-bin/carddisp.pl?gene=ENSG00000254851
ENSG00000255093	Novel Pseudogene	Pseudogene	5	GC11P111448	1.07467	https://www.genecards.org/cgi-bin/carddisp.pl?gene=ENSG00000255093
ENSG00000277938	Novel Transcript	RNA Gene	5	GC20P025229	1.07467	https://www.genecards.org/cgi-bin/carddisp.pl?gene=ENSG00000277938
ENSG00000285842	Novel Transcript	RNA Gene	5	GC11P095571	1.07467	https://www.genecards.org/cgi-bin/carddisp.pl?gene=ENSG00000285842
ENSG00000286518	Novel Transcript, Antisense To PRDM16	RNA Gene	5	GC01M003367	1.07467	https://www.genecards.org/cgi-bin/carddisp.pl?gene=ENSG00000286518
ENSG00000287218	Novel Transcript, Antisense To CD247	RNA Gene	5	GC01P167456	1.07467	https://www.genecards.org/cgi-bin/carddisp.pl?gene=ENSG00000287218
ENSG00000235241	Cyclin-Dependent Kinase 5 (CDK5) Pseudogene	Pseudogene	5	GC01P017637	1.07467	https://www.genecards.org/cgi-bin/carddisp.pl?gene=ENSG00000235241
ENSG00000236864	Novel Transcript	RNA Gene	5	GC03M187932	1.07467	https://www.genecards.org/cgi-bin/carddisp.pl?gene=ENSG00000236864
LOC107986649	Uncharacterized LOC107986649	RNA Gene	5	GC06M137848	1.07467	https://www.genecards.org/cgi-bin/carddisp.pl?gene=LOC107986649
lnc-POLD3-7		RNA Gene	5	GC11P074686	1.07467	https://www.genecards.org/cgi-bin/carddisp.pl?gene=lnc-POLD3-7
lnc-SMARCE1-1		RNA Gene	5	GC17M040603	1.07467	https://www.genecards.org/cgi-bin/carddisp.pl?gene=lnc-SMARCE1-1
lnc-TFDP2-12		RNA Gene	5	GC03M141385	1.07467	https://www.genecards.org/cgi-bin/carddisp.pl?gene=lnc-TFDP2-12
lnc-BCL6-7		RNA Gene	5	GC03M187948	1.07467	https://www.genecards.org/cgi-bin/carddisp.pl?gene=lnc-BCL6-7
lnc-CD247-1		RNA Gene	5	GC01M167430	1.07467	https://www.genecards.org/cgi-bin/carddisp.pl?gene=lnc-CD247-1
lnc-DTWD2-15		RNA Gene	5	GC05M119341	1.07467	https://www.genecards.org/cgi-bin/carddisp.pl?gene=lnc-DTWD2-15
lnc-FAM76B-1		RNA Gene	5	GC11M095571	1.07467	https://www.genecards.org/cgi-bin/carddisp.pl?gene=lnc-FAM76B-1
lnc-SMARCE1-2		RNA Gene	5	GC17M041060	1.07467	https://www.genecards.org/cgi-bin/carddisp.pl?gene=lnc-SMARCE1-2
lnc-VPS37C-3		RNA Gene	5	GC11M084487	1.07467	https://www.genecards.org/cgi-bin/carddisp.pl?gene=lnc-VPS37C-3
lnc-VWA8-7		RNA Gene	5	GC13M042401	1.07467	https://www.genecards.org/cgi-bin/carddisp.pl?gene=lnc-VWA8-7
lnc-MEGF6-3		RNA Gene	5	GC01M003408	1.07467	https://www.genecards.org/cgi-bin/carddisp.pl?gene=lnc-MEGF6-3
lnc-OR13C9-2		RNA Gene	5	GC09M104843	1.07467	https://www.genecards.org/cgi-bin/carddisp.pl?gene=lnc-OR13C9-2
lnc-RPP25-3		RNA Gene	5	GC15M075072	1.07467	https://www.genecards.org/cgi-bin/carddisp.pl?gene=lnc-RPP25-3
lnc-TEF-1		RNA Gene	5	GC22P041413	1.07467	https://www.genecards.org/cgi-bin/carddisp.pl?gene=lnc-TEF-1
lnc-UBAC2-4		RNA Gene	5	GC13P099406	1.07467	https://www.genecards.org/cgi-bin/carddisp.pl?gene=lnc-UBAC2-4
lnc-PRKCQ-3		RNA Gene	5	GC10M006583	1.07467	https://www.genecards.org/cgi-bin/carddisp.pl?gene=lnc-PRKCQ-3
NONHSAG018964.2		RNA Gene	5	GC16P027658	1.07467	https://www.genecards.org/cgi-bin/carddisp.pl?gene=NONHSAG018964.2
lnc-MMEL1-1		RNA Gene	5	GC01M005199	1.07467	https://www.genecards.org/cgi-bin/carddisp.pl?gene=lnc-MMEL1-1
lnc-MPHOSPH9-2		RNA Gene	5	GC12M123034	1.07467	https://www.genecards.org/cgi-bin/carddisp.pl?gene=lnc-MPHOSPH9-2
lnc-PXYLP1-3		RNA Gene	5	GC03P141368	1.07467	https://www.genecards.org/cgi-bin/carddisp.pl?gene=lnc-PXYLP1-3
lnc-TNFSF18-1		RNA Gene	5	GC01M172774	1.07467	https://www.genecards.org/cgi-bin/carddisp.pl?gene=lnc-TNFSF18-1
lnc-IL1A-3		RNA Gene	5	GC02M112835	1.07467	https://www.genecards.org/cgi-bin/carddisp.pl?gene=lnc-IL1A-3
lnc-HLA-DMA-2		RNA Gene	5	GC06M032948	1.07467	https://www.genecards.org/cgi-bin/carddisp.pl?gene=lnc-HLA-DMA-2
lnc-HLA-DQB1-2		RNA Gene	5	GC06M061359	1.07467	https://www.genecards.org/cgi-bin/carddisp.pl?gene=lnc-HLA-DQB1-2
lnc-IRF1-1		RNA Gene	5	GC05M132473	1.07467	https://www.genecards.org/cgi-bin/carddisp.pl?gene=lnc-IRF1-1
ENSG00000224431	Cytoplasmic Linker Associated Protein 2 (CLASP2) Pseudogene	Pseudogene	5	GC05P132199	1.07467	https://www.genecards.org/cgi-bin/carddisp.pl?gene=ENSG00000224431
lnc-APOA1-4		RNA Gene	5	GC11M116888	1.07467	https://www.genecards.org/cgi-bin/carddisp.pl?gene=lnc-APOA1-4
lnc-CREB5-4		RNA Gene	5	GC07P028146	1.07467	https://www.genecards.org/cgi-bin/carddisp.pl?gene=lnc-CREB5-4
lnc-FAM109A-5		RNA Gene	5	GC12M111528	1.07467	https://www.genecards.org/cgi-bin/carddisp.pl?gene=lnc-FAM109A-5
HSALNG0135257		RNA Gene	5	GC22M036915	1.07467	https://www.genecards.org/cgi-bin/carddisp.pl?gene=HSALNG0135257
L13304-010		RNA Gene	5	GC12M122900	1.07467	https://www.genecards.org/cgi-bin/carddisp.pl?gene=L13304-010
lnc-CARD11-5		RNA Gene	5	GC07M003095	1.07467	https://www.genecards.org/cgi-bin/carddisp.pl?gene=lnc-CARD11-5
lnc-CDC42BPA-5		RNA Gene	5	GC01M226732	1.07467	https://www.genecards.org/cgi-bin/carddisp.pl?gene=lnc-CDC42BPA-5
lnc-CEP19-1		RNA Gene	5	GC03M196636	1.07467	https://www.genecards.org/cgi-bin/carddisp.pl?gene=lnc-CEP19-1
lnc-FOSL2-2		RNA Gene	5	GC02P028390	1.07467	https://www.genecards.org/cgi-bin/carddisp.pl?gene=lnc-FOSL2-2
RF00017-1167		RNA Gene	5	GC12M111251	1.07467	https://www.genecards.org/cgi-bin/carddisp.pl?gene=RF00017-1167
RF00017-7460		RNA Gene	5	GC09M124317	1.07467	https://www.genecards.org/cgi-bin/carddisp.pl?gene=RF00017-7460
piR-33458		RNA Gene	4	GC15P113453	1.07467	https://www.genecards.org/cgi-bin/carddisp.pl?gene=piR-33458
piR-42324		RNA Gene	4	GC07M003100	1.07467	https://www.genecards.org/cgi-bin/carddisp.pl?gene=piR-42324
piR-39701-054		RNA Gene	4	GC06M090275	1.07467	https://www.genecards.org/cgi-bin/carddisp.pl?gene=piR-39701-054
piR-50443-559		RNA Gene	4	GC09M115013	1.07467	https://www.genecards.org/cgi-bin/carddisp.pl?gene=piR-50443-559
piR-38351-029		RNA Gene	4	GC01P173197	1.07467	https://www.genecards.org/cgi-bin/carddisp.pl?gene=piR-38351-029
piR-50437-440		RNA Gene	4	GC22M036917	1.07467	https://www.genecards.org/cgi-bin/carddisp.pl?gene=piR-50437-440
piR-49732-033		RNA Gene	4	GC10M006055	1.07467	https://www.genecards.org/cgi-bin/carddisp.pl?gene=piR-49732-033
piR-32214-183		RNA Gene	4	GC14P035378	1.07467	https://www.genecards.org/cgi-bin/carddisp.pl?gene=piR-32214-183
piR-33614-024		RNA Gene	4	GC10P006085	1.07467	https://www.genecards.org/cgi-bin/carddisp.pl?gene=piR-33614-024
piR-45012-054		RNA Gene	4	GC10P062608	1.07467	https://www.genecards.org/cgi-bin/carddisp.pl?gene=piR-45012-054
piR-48553-160		RNA Gene	4	GC02M102324	1.07467	https://www.genecards.org/cgi-bin/carddisp.pl?gene=piR-48553-160
piR-35516		RNA Gene	4	GC16P027661	1.07467	https://www.genecards.org/cgi-bin/carddisp.pl?gene=piR-35516
piR-46002-146		RNA Gene	4	GC13P042424	1.07467	https://www.genecards.org/cgi-bin/carddisp.pl?gene=piR-46002-146
piR-51137-089		RNA Gene	4	GC04M102570	1.07467	https://www.genecards.org/cgi-bin/carddisp.pl?gene=piR-51137-089
NONHSAG024039.2		RNA Gene	4	GC18P062255	1.07467	https://www.genecards.org/cgi-bin/carddisp.pl?gene=NONHSAG024039.2
NONHSAG031908.2		RNA Gene	4	GC20P047072	1.07467	https://www.genecards.org/cgi-bin/carddisp.pl?gene=NONHSAG031908.2
NONHSAG041785.2		RNA Gene	4	GC05P145713	1.07467	https://www.genecards.org/cgi-bin/carddisp.pl?gene=NONHSAG041785.2
NONHSAG045982.2		RNA Gene	4	GC06M032630	1.07467	https://www.genecards.org/cgi-bin/carddisp.pl?gene=NONHSAG045982.2
HSALNG0091393		RNA Gene	4	GC12P054937	1.07467	https://www.genecards.org/cgi-bin/carddisp.pl?gene=HSALNG0091393
HSALNG0091400		RNA Gene	4	GC12P054953	1.07467	https://www.genecards.org/cgi-bin/carddisp.pl?gene=HSALNG0091400
HSALNG0091590		RNA Gene	4	GC12M057104	1.07467	https://www.genecards.org/cgi-bin/carddisp.pl?gene=HSALNG0091590
L13304-032		RNA Gene	4	GC07M003111	1.07467	https://www.genecards.org/cgi-bin/carddisp.pl?gene=L13304-032
lnc-BRAP-1		RNA Gene	4	GC12M111520	1.07467	https://www.genecards.org/cgi-bin/carddisp.pl?gene=lnc-BRAP-1
HSALNG0017888		RNA Gene	4	GC02P121099	1.07467	https://www.genecards.org/cgi-bin/carddisp.pl?gene=HSALNG0017888
HSALNG0031446		RNA Gene	4	GC03P187932	1.07467	https://www.genecards.org/cgi-bin/carddisp.pl?gene=HSALNG0031446
HSALNG0032010-001		RNA Gene	4	GC03P197374	1.07467	https://www.genecards.org/cgi-bin/carddisp.pl?gene=HSALNG0032010-001
HSALNG0033906		RNA Gene	4	GC04M038795	1.07467	https://www.genecards.org/cgi-bin/carddisp.pl?gene=HSALNG0033906
HSALNG0066495		RNA Gene	4	GC08M080317	1.07467	https://www.genecards.org/cgi-bin/carddisp.pl?gene=HSALNG0066495
HSALNG0073211		RNA Gene	4	GC09P099038	1.07467	https://www.genecards.org/cgi-bin/carddisp.pl?gene=HSALNG0073211
HSALNG0085720		RNA Gene	4	GC11P074692	1.07467	https://www.genecards.org/cgi-bin/carddisp.pl?gene=HSALNG0085720
HSALNG0026811		RNA Gene	4	GC03M072329	1.07467	https://www.genecards.org/cgi-bin/carddisp.pl?gene=HSALNG0026811
HSALNG0026812		RNA Gene	4	GC03P072371	1.07467	https://www.genecards.org/cgi-bin/carddisp.pl?gene=HSALNG0026812
HSALNG0031444		RNA Gene	4	GC03P187895	1.07467	https://www.genecards.org/cgi-bin/carddisp.pl?gene=HSALNG0031444
HSALNG0041149		RNA Gene	4	GC05M035811	1.07467	https://www.genecards.org/cgi-bin/carddisp.pl?gene=HSALNG0041149
HSALNG0059112		RNA Gene	4	GC07M077377	1.07467	https://www.genecards.org/cgi-bin/carddisp.pl?gene=HSALNG0059112
HSALNG0109576		RNA Gene	4	GC16M011782	1.07467	https://www.genecards.org/cgi-bin/carddisp.pl?gene=HSALNG0109576
HSALNG0130833-002		RNA Gene	4	GC20P051490	1.07467	https://www.genecards.org/cgi-bin/carddisp.pl?gene=HSALNG0130833-002
L13304-025		RNA Gene	4	GC22M055420	1.07467	https://www.genecards.org/cgi-bin/carddisp.pl?gene=L13304-025
lnc-FAM109A-1		RNA Gene	4	GC12M111525	1.07467	https://www.genecards.org/cgi-bin/carddisp.pl?gene=lnc-FAM109A-1
HSALNG0031449		RNA Gene	4	GC03P187971	1.07467	https://www.genecards.org/cgi-bin/carddisp.pl?gene=HSALNG0031449
HSALNG0044846		RNA Gene	4	GC05P132467	1.07467	https://www.genecards.org/cgi-bin/carddisp.pl?gene=HSALNG0044846
HSALNG0087578		RNA Gene	4	GC11P118845	1.07467	https://www.genecards.org/cgi-bin/carddisp.pl?gene=HSALNG0087578
HSALNG0031953		RNA Gene	4	GC03M196649	1.07467	https://www.genecards.org/cgi-bin/carddisp.pl?gene=HSALNG0031953
HSALNG0049430		RNA Gene	4	GC06M032641	1.07467	https://www.genecards.org/cgi-bin/carddisp.pl?gene=HSALNG0049430
HSALNG0075965		RNA Gene	4	GC10P006569	1.07467	https://www.genecards.org/cgi-bin/carddisp.pl?gene=HSALNG0075965
HSALNG0078328		RNA Gene	4	GC10M062510	1.07467	https://www.genecards.org/cgi-bin/carddisp.pl?gene=HSALNG0078328
HSALNG0087584		RNA Gene	4	GC11P118921	1.07467	https://www.genecards.org/cgi-bin/carddisp.pl?gene=HSALNG0087584
HSALNG0013864		RNA Gene	4	GC02M028383	1.07467	https://www.genecards.org/cgi-bin/carddisp.pl?gene=HSALNG0013864
HSALNG0036090		RNA Gene	4	GC04P102614	1.07467	https://www.genecards.org/cgi-bin/carddisp.pl?gene=HSALNG0036090
HSALNG0036091		RNA Gene	4	GC04M102632	1.07467	https://www.genecards.org/cgi-bin/carddisp.pl?gene=HSALNG0036091
HSALNG0036089		RNA Gene	4	GC04M102602	1.07467	https://www.genecards.org/cgi-bin/carddisp.pl?gene=HSALNG0036089
HSALNG0049436		RNA Gene	4	GC06P077655	1.07467	https://www.genecards.org/cgi-bin/carddisp.pl?gene=HSALNG0049436
HSALNG0062314		RNA Gene	4	GC07M150998	1.07467	https://www.genecards.org/cgi-bin/carddisp.pl?gene=HSALNG0062314
HSALNG0073935		RNA Gene	4	GC09P118414	1.07467	https://www.genecards.org/cgi-bin/carddisp.pl?gene=HSALNG0073935
HSALNG0088091-001		RNA Gene	4	GC11P128259	1.07467	https://www.genecards.org/cgi-bin/carddisp.pl?gene=HSALNG0088091-001
HSALNG0088091-002		RNA Gene	4	GC11P128262	1.07467	https://www.genecards.org/cgi-bin/carddisp.pl?gene=HSALNG0088091-002
HSALNG0088092		RNA Gene	4	GC11M128259	1.07467	https://www.genecards.org/cgi-bin/carddisp.pl?gene=HSALNG0088092
HSALNG0088094		RNA Gene	4	GC11P128291	1.07467	https://www.genecards.org/cgi-bin/carddisp.pl?gene=HSALNG0088094
HSALNG0022773		RNA Gene	4	GC02P227818	1.07467	https://www.genecards.org/cgi-bin/carddisp.pl?gene=HSALNG0022773
HSALNG0075913		RNA Gene	4	GC10P006045	1.07467	https://www.genecards.org/cgi-bin/carddisp.pl?gene=HSALNG0075913
HSALNG0087581		RNA Gene	4	GC11M118867	1.07467	https://www.genecards.org/cgi-bin/carddisp.pl?gene=HSALNG0087581
LOC105369325	Uncharacterized LOC105369325	RNA Gene	4	GC11M084488	1.07467	https://www.genecards.org/cgi-bin/carddisp.pl?gene=LOC105369325
ENSG00000288990	Novel Transcript	RNA Gene	4	GC03M196637	1.07467	https://www.genecards.org/cgi-bin/carddisp.pl?gene=ENSG00000288990
AB372574		RNA Gene	4	GC01P151827	1.07467	https://www.genecards.org/cgi-bin/carddisp.pl?gene=AB372574
HSALNG0004423		RNA Gene	4	GC01P072300	1.07467	https://www.genecards.org/cgi-bin/carddisp.pl?gene=HSALNG0004423
HSALNG0007916		RNA Gene	4	GC01P161308	1.07467	https://www.genecards.org/cgi-bin/carddisp.pl?gene=HSALNG0007916
HE855948		RNA Gene	4	GC01P009313	1.07467	https://www.genecards.org/cgi-bin/carddisp.pl?gene=HE855948
HSALNG0008504		RNA Gene	4	GC01P173188	1.07467	https://www.genecards.org/cgi-bin/carddisp.pl?gene=HSALNG0008504
FJ601684-088		RNA Gene	4	GC12P111477	1.07467	https://www.genecards.org/cgi-bin/carddisp.pl?gene=FJ601684-088
HE856132		RNA Gene	4	GC06M127996	1.07467	https://www.genecards.org/cgi-bin/carddisp.pl?gene=HE856132
HSALNG0007192-001		RNA Gene	4	GC01P151918	1.07467	https://www.genecards.org/cgi-bin/carddisp.pl?gene=HSALNG0007192-001
ENSG00000285552	Novel Transcript	RNA Gene	4	GC05P040463	1.07467	https://www.genecards.org/cgi-bin/carddisp.pl?gene=ENSG00000285552
ENSG00000285616	Novel Transcript	RNA Gene	4	GC05M040474	1.07467	https://www.genecards.org/cgi-bin/carddisp.pl?gene=ENSG00000285616
ENSG00000285837	Novel Protein	Protein Coding	4	GC10P062375	1.07467	https://www.genecards.org/cgi-bin/carddisp.pl?gene=ENSG00000285837
LOC100128721	Stromal Cell Derived Factor 2 Pseudogene	Pseudogene	4	GC15P075114	1.07467	https://www.genecards.org/cgi-bin/carddisp.pl?gene=LOC100128721
LOC100216346	ADP Ribosylation Factor Like GTPase 6 Interacting Protein 6 Pseudogene	Pseudogene	4	GC08P080351	1.07467	https://www.genecards.org/cgi-bin/carddisp.pl?gene=LOC100216346
LOC105372579	Uncharacterized LOC105372579	RNA Gene	4	GC20M025229	1.07467	https://www.genecards.org/cgi-bin/carddisp.pl?gene=LOC105372579
LOC105373023	Uncharacterized LOC105373023	RNA Gene	4	GC22M036918	1.07467	https://www.genecards.org/cgi-bin/carddisp.pl?gene=LOC105373023
LOC107986589	Uncharacterized LOC107986589	RNA Gene	4	GC06M062272	1.07467	https://www.genecards.org/cgi-bin/carddisp.pl?gene=LOC107986589
LOC105369308	Uncharacterized LOC105369308	RNA Gene	4	GC21M036633	1.07467	https://www.genecards.org/cgi-bin/carddisp.pl?gene=LOC105369308
LOC105378797	Uncharacterized LOC105378797	RNA Gene	4	GC01P072283	1.07467	https://www.genecards.org/cgi-bin/carddisp.pl?gene=LOC105378797
LOC105374724	Uncharacterized LOC105374724	RNA Gene	4	GC05M035676	1.07467	https://www.genecards.org/cgi-bin/carddisp.pl?gene=LOC105374724
LOC105377891	Uncharacterized LOC105377891	RNA Gene	4	GC06P090298	1.07467	https://www.genecards.org/cgi-bin/carddisp.pl?gene=LOC105377891
lnc-NDFIP1-1		RNA Gene	4	GC05P145668	1.07467	https://www.genecards.org/cgi-bin/carddisp.pl?gene=lnc-NDFIP1-1
lnc-RAB5B-2		RNA Gene	4	GC12P055998	1.07467	https://www.genecards.org/cgi-bin/carddisp.pl?gene=lnc-RAB5B-2
lnc-ZBTB10-4		RNA Gene	4	GC08P080360	1.07467	https://www.genecards.org/cgi-bin/carddisp.pl?gene=lnc-ZBTB10-4
MN296981		RNA Gene	4	GC10M062637	1.07467	https://www.genecards.org/cgi-bin/carddisp.pl?gene=MN296981
HSALNG0130838		RNA Gene	4	GC20P051542	1.07467	https://www.genecards.org/cgi-bin/carddisp.pl?gene=HSALNG0130838
L13715-023		RNA Gene	4	GC07M003112	1.07467	https://www.genecards.org/cgi-bin/carddisp.pl?gene=L13715-023
lnc-SMARCE1-4		RNA Gene	4	GC17M040607	1.07467	https://www.genecards.org/cgi-bin/carddisp.pl?gene=lnc-SMARCE1-4
lnc-SUFU-1		RNA Gene	4	GC10P102463	1.07467	https://www.genecards.org/cgi-bin/carddisp.pl?gene=lnc-SUFU-1
lnc-TNFRSF14-3		RNA Gene	4	GC01P003429	1.07467	https://www.genecards.org/cgi-bin/carddisp.pl?gene=lnc-TNFRSF14-3
lnc-TNFSF18-4		RNA Gene	4	GC01M173188	1.07467	https://www.genecards.org/cgi-bin/carddisp.pl?gene=lnc-TNFSF18-4
MN296792		RNA Gene	4	GC01P017632	1.07467	https://www.genecards.org/cgi-bin/carddisp.pl?gene=MN296792
lnc-PADI1-5		RNA Gene	4	GC01P017618	1.07467	https://www.genecards.org/cgi-bin/carddisp.pl?gene=lnc-PADI1-5
lnc-SLC15A3-2		RNA Gene	4	GC11M061016	1.07467	https://www.genecards.org/cgi-bin/carddisp.pl?gene=lnc-SLC15A3-2
lnc-TLR1-1		RNA Gene	4	GC04M038791	1.07467	https://www.genecards.org/cgi-bin/carddisp.pl?gene=lnc-TLR1-1
lnc-POP5-3		RNA Gene	4	GC12M122088	1.07467	https://www.genecards.org/cgi-bin/carddisp.pl?gene=lnc-POP5-3
lnc-PPCDC-1		RNA Gene	4	GC15P075049	1.07467	https://www.genecards.org/cgi-bin/carddisp.pl?gene=lnc-PPCDC-1
lnc-TFDP2-13		RNA Gene	4	GC03M141368	1.07467	https://www.genecards.org/cgi-bin/carddisp.pl?gene=lnc-TFDP2-13
MN297833		RNA Gene	4	GC20M053593	1.07467	https://www.genecards.org/cgi-bin/carddisp.pl?gene=MN297833
NONHSAG009596.2		RNA Gene	4	GC11P111690	1.07467	https://www.genecards.org/cgi-bin/carddisp.pl?gene=NONHSAG009596.2
lnc-LPP-8		RNA Gene	4	GC03P187921	1.07467	https://www.genecards.org/cgi-bin/carddisp.pl?gene=lnc-LPP-8
lnc-TOR3A-1		RNA Gene	4	GC01P179101	1.07467	https://www.genecards.org/cgi-bin/carddisp.pl?gene=lnc-TOR3A-1
lnc-TTC33-6		RNA Gene	4	GC05M040484	1.07467	https://www.genecards.org/cgi-bin/carddisp.pl?gene=lnc-TTC33-6
MN298214		RNA Gene	4	GC05P132451	1.07467	https://www.genecards.org/cgi-bin/carddisp.pl?gene=MN298214
lnc-ITGB8-5		RNA Gene	4	GC07P020414	1.07467	https://www.genecards.org/cgi-bin/carddisp.pl?gene=lnc-ITGB8-5
lnc-KIN-10		RNA Gene	4	GC10M008992	1.07467	https://www.genecards.org/cgi-bin/carddisp.pl?gene=lnc-KIN-10
lnc-KLF5-11		RNA Gene	4	GC13P073450	1.07467	https://www.genecards.org/cgi-bin/carddisp.pl?gene=lnc-KLF5-11
HSALNG0008232		RNA Gene	4	GC01M167459	1.07467	https://www.genecards.org/cgi-bin/carddisp.pl?gene=HSALNG0008232
ENSG00000249626	Protein Phosphatase 4, Regulatory Subunit 2 (PPP4R2) Pseudogene	Pseudogene	4	GC03P197714	1.07467	https://www.genecards.org/cgi-bin/carddisp.pl?gene=ENSG00000249626
ENSG00000254478	Cytochrome C Oxidase Subunit VIIc (COX7C) Pseudogene	Pseudogene	4	GC11P118821	1.07467	https://www.genecards.org/cgi-bin/carddisp.pl?gene=ENSG00000254478
HSALNG0116381		RNA Gene	4	GC17M040599	1.07467	https://www.genecards.org/cgi-bin/carddisp.pl?gene=HSALNG0116381
L13715-019		RNA Gene	4	GC22M055422	1.07467	https://www.genecards.org/cgi-bin/carddisp.pl?gene=L13715-019
lnc-ATP10B-2		RNA Gene	4	GC05M160494	1.07467	https://www.genecards.org/cgi-bin/carddisp.pl?gene=lnc-ATP10B-2
lnc-BATF3-4		RNA Gene	4	GC01M212687	1.07467	https://www.genecards.org/cgi-bin/carddisp.pl?gene=lnc-BATF3-4
lnc-C15orf39-2		RNA Gene	4	GC15P075113	1.07467	https://www.genecards.org/cgi-bin/carddisp.pl?gene=lnc-C15orf39-2
lnc-ERRFI1-4		RNA Gene	4	GC01M008365	1.07467	https://www.genecards.org/cgi-bin/carddisp.pl?gene=lnc-ERRFI1-4
lnc-GJA10-23		RNA Gene	4	GC06P090297	1.07467	https://www.genecards.org/cgi-bin/carddisp.pl?gene=lnc-GJA10-23
HSALNG0105356		RNA Gene	4	GC15M041475	1.07467	https://www.genecards.org/cgi-bin/carddisp.pl?gene=HSALNG0105356
HSALNG0130835		RNA Gene	4	GC20P051530	1.07467	https://www.genecards.org/cgi-bin/carddisp.pl?gene=HSALNG0130835
HSALNG0130934		RNA Gene	4	GC20M053560	1.07467	https://www.genecards.org/cgi-bin/carddisp.pl?gene=HSALNG0130934
L13713-173		RNA Gene	4	GC04M102515	1.07467	https://www.genecards.org/cgi-bin/carddisp.pl?gene=L13713-173
lnc-ADGRD2-2		RNA Gene	4	GC09P124340	1.07467	https://www.genecards.org/cgi-bin/carddisp.pl?gene=lnc-ADGRD2-2
lnc-AKR1C2-3-001		RNA Gene	4	GC10M004746	1.07467	https://www.genecards.org/cgi-bin/carddisp.pl?gene=lnc-AKR1C2-3-001
lnc-ANGPTL1-5		RNA Gene	4	GC01M179101	1.07467	https://www.genecards.org/cgi-bin/carddisp.pl?gene=lnc-ANGPTL1-5
lnc-APOA2-2		RNA Gene	4	GC01M161220	1.07467	https://www.genecards.org/cgi-bin/carddisp.pl?gene=lnc-APOA2-2
lnc-CDK2AP1-1		RNA Gene	4	GC12M123244	1.07467	https://www.genecards.org/cgi-bin/carddisp.pl?gene=lnc-CDK2AP1-1
lnc-DNAJB7-2		RNA Gene	4	GC22M055456	1.07467	https://www.genecards.org/cgi-bin/carddisp.pl?gene=lnc-DNAJB7-2
lnc-GATA3-19-001		RNA Gene	4	GC10P008992	1.07467	https://www.genecards.org/cgi-bin/carddisp.pl?gene=lnc-GATA3-19-001
lnc-GATA3-19-002		RNA Gene	4	GC10P009002	1.07467	https://www.genecards.org/cgi-bin/carddisp.pl?gene=lnc-GATA3-19-002
lnc-GATA3-20		RNA Gene	4	GC10P009028	1.07467	https://www.genecards.org/cgi-bin/carddisp.pl?gene=lnc-GATA3-20
piR-60146-129		RNA Gene	4	GC04P102619	1.07467	https://www.genecards.org/cgi-bin/carddisp.pl?gene=piR-60146-129
RF00017-1685		RNA Gene	4	GC15M081031	1.07467	https://www.genecards.org/cgi-bin/carddisp.pl?gene=RF00017-1685
RF00017-4513		RNA Gene	4	GC05P134110	1.07467	https://www.genecards.org/cgi-bin/carddisp.pl?gene=RF00017-4513
RF00017-5575		RNA Gene	4	GC07M002857	1.07467	https://www.genecards.org/cgi-bin/carddisp.pl?gene=RF00017-5575
RF00017-847		RNA Gene	4	GC11P061032	1.07467	https://www.genecards.org/cgi-bin/carddisp.pl?gene=RF00017-847
RF00017-949		RNA Gene	4	GC11M116936	1.07467	https://www.genecards.org/cgi-bin/carddisp.pl?gene=RF00017-949
piR-59218		RNA Gene	4	GC01P003272	1.07467	https://www.genecards.org/cgi-bin/carddisp.pl?gene=piR-59218
RF00017-029		RNA Gene	4	GC01P008415	1.07467	https://www.genecards.org/cgi-bin/carddisp.pl?gene=RF00017-029
piR-57133-490		RNA Gene	4	GC05P119379	1.07467	https://www.genecards.org/cgi-bin/carddisp.pl?gene=piR-57133-490
piR-61289-077		RNA Gene	4	GC06M127927	1.07467	https://www.genecards.org/cgi-bin/carddisp.pl?gene=piR-61289-077
RF00017-3884		RNA Gene	4	GC03M196356	1.07467	https://www.genecards.org/cgi-bin/carddisp.pl?gene=RF00017-3884
RF00017-960		RNA Gene	4	GC11M118880	1.07467	https://www.genecards.org/cgi-bin/carddisp.pl?gene=RF00017-960
RF00017-2701		RNA Gene	4	GC19M033266	1.07467	https://www.genecards.org/cgi-bin/carddisp.pl?gene=RF00017-2701
RF00017-511		RNA Gene	4	GC10P006092	1.07467	https://www.genecards.org/cgi-bin/carddisp.pl?gene=RF00017-511
RF00017-7611		RNA Gene	4	GC09P134099	1.07467	https://www.genecards.org/cgi-bin/carddisp.pl?gene=RF00017-7611
piR-55194-195		RNA Gene	4	GC02P070843	1.07467	https://www.genecards.org/cgi-bin/carddisp.pl?gene=piR-55194-195
RF00017-4535		RNA Gene	4	GC05M137898	1.07467	https://www.genecards.org/cgi-bin/carddisp.pl?gene=RF00017-4535
RF00026-971		RNA Gene	4	GC07M028122	1.07467	https://www.genecards.org/cgi-bin/carddisp.pl?gene=RF00026-971
piR-59241		RNA Gene	4	GC15P114468	1.07467	https://www.genecards.org/cgi-bin/carddisp.pl?gene=piR-59241
piR-59591		RNA Gene	4	GC03P141444	1.07467	https://www.genecards.org/cgi-bin/carddisp.pl?gene=piR-59591
piR-59907-030		RNA Gene	4	GC09M133272	1.07467	https://www.genecards.org/cgi-bin/carddisp.pl?gene=piR-59907-030
RF00017-1218		RNA Gene	4	GC12P125819	1.07467	https://www.genecards.org/cgi-bin/carddisp.pl?gene=RF00017-1218
RF00017-306		RNA Gene	4	GC01M151839	1.07467	https://www.genecards.org/cgi-bin/carddisp.pl?gene=RF00017-306
RF00017-6730		RNA Gene	4	GC08P080227	1.07467	https://www.genecards.org/cgi-bin/carddisp.pl?gene=RF00017-6730
LOC105371081	Uncharacterized LOC105371081	RNA Gene	3	GC16M011129	1.07467	https://www.genecards.org/cgi-bin/carddisp.pl?gene=LOC105371081
piR-36588-004		RNA Gene	3	GC01M024892	1.07467	https://www.genecards.org/cgi-bin/carddisp.pl?gene=piR-36588-004
piR-37170-024		RNA Gene	3	GC14P068303	1.07467	https://www.genecards.org/cgi-bin/carddisp.pl?gene=piR-37170-024
piR-43106-052		RNA Gene	3	GC11P036335	1.07467	https://www.genecards.org/cgi-bin/carddisp.pl?gene=piR-43106-052
piR-38716-085		RNA Gene	3	GC20M025231	1.07467	https://www.genecards.org/cgi-bin/carddisp.pl?gene=piR-38716-085
piR-44855		RNA Gene	3	GC05P014702	1.07467	https://www.genecards.org/cgi-bin/carddisp.pl?gene=piR-44855
piR-32382		RNA Gene	3	GC05P015100	1.07467	https://www.genecards.org/cgi-bin/carddisp.pl?gene=piR-32382
piR-36362-005		RNA Gene	3	GC20M063693	1.07467	https://www.genecards.org/cgi-bin/carddisp.pl?gene=piR-36362-005
piR-37560		RNA Gene	3	GC05P015102	1.07467	https://www.genecards.org/cgi-bin/carddisp.pl?gene=piR-37560
piR-38580-086		RNA Gene	3	GC14M068290	1.07467	https://www.genecards.org/cgi-bin/carddisp.pl?gene=piR-38580-086
piR-40352		RNA Gene	3	GC06P078955	1.07467	https://www.genecards.org/cgi-bin/carddisp.pl?gene=piR-40352
piR-48799-021		RNA Gene	3	GC11M095632	1.07467	https://www.genecards.org/cgi-bin/carddisp.pl?gene=piR-48799-021
piR-50136		RNA Gene	3	GC05P015105	1.07467	https://www.genecards.org/cgi-bin/carddisp.pl?gene=piR-50136
piR-50437-154		RNA Gene	3	GC13P073486	1.07467	https://www.genecards.org/cgi-bin/carddisp.pl?gene=piR-50437-154
piR-36365-003		RNA Gene	3	GC20M063694	1.07467	https://www.genecards.org/cgi-bin/carddisp.pl?gene=piR-36365-003
piR-36365-004		RNA Gene	3	GC20M063723	1.07467	https://www.genecards.org/cgi-bin/carddisp.pl?gene=piR-36365-004
piR-38216		RNA Gene	3	GC01M005215	1.07467	https://www.genecards.org/cgi-bin/carddisp.pl?gene=piR-38216
piR-38872-001		RNA Gene	3	GC11P036358	1.07467	https://www.genecards.org/cgi-bin/carddisp.pl?gene=piR-38872-001
NONHSAG031521.2		RNA Gene	3	GC20P025222	1.07467	https://www.genecards.org/cgi-bin/carddisp.pl?gene=NONHSAG031521.2
HSALNG0091478		RNA Gene	3	GC12P056006	1.07467	https://www.genecards.org/cgi-bin/carddisp.pl?gene=HSALNG0091478
ENSG00000253237	ADP-Ribosylation-Like Factor 6 Interacting Protein 6 (ARL6IP6) Pseudogene	Pseudogene	3	GC08P080359	1.07467	https://www.genecards.org/cgi-bin/carddisp.pl?gene=ENSG00000253237
HSALNG0056490		RNA Gene	3	GC07M020410	1.07467	https://www.genecards.org/cgi-bin/carddisp.pl?gene=HSALNG0056490
HSALNG0066497		RNA Gene	3	GC08M080355	1.07467	https://www.genecards.org/cgi-bin/carddisp.pl?gene=HSALNG0066497
HSALNG0073210		RNA Gene	3	GC09M099002	1.07467	https://www.genecards.org/cgi-bin/carddisp.pl?gene=HSALNG0073210
HSALNG0085721		RNA Gene	3	GC11M074695	1.07467	https://www.genecards.org/cgi-bin/carddisp.pl?gene=HSALNG0085721
HSALNG0032006		RNA Gene	3	GC03M197343	1.07467	https://www.genecards.org/cgi-bin/carddisp.pl?gene=HSALNG0032006
HSALNG0040324		RNA Gene	3	GC05P015095	1.07467	https://www.genecards.org/cgi-bin/carddisp.pl?gene=HSALNG0040324
HSALNG0107249		RNA Gene	3	GC15M075109	1.07467	https://www.genecards.org/cgi-bin/carddisp.pl?gene=HSALNG0107249
KR153194-030		RNA Gene	3	GC11P118807	1.07467	https://www.genecards.org/cgi-bin/carddisp.pl?gene=KR153194-030
HSALNG0023718		RNA Gene	3	GC02M241755	1.07467	https://www.genecards.org/cgi-bin/carddisp.pl?gene=HSALNG0023718
HSALNG0085719		RNA Gene	3	GC11P074683	1.07467	https://www.genecards.org/cgi-bin/carddisp.pl?gene=HSALNG0085719
HSALNG0049449		RNA Gene	3	GC06M061973	1.07467	https://www.genecards.org/cgi-bin/carddisp.pl?gene=HSALNG0049449
HSALNG0023719		RNA Gene	3	GC02P241760	1.07467	https://www.genecards.org/cgi-bin/carddisp.pl?gene=HSALNG0023719
HSALNG0053673		RNA Gene	3	GC06M135394	1.07467	https://www.genecards.org/cgi-bin/carddisp.pl?gene=HSALNG0053673
HSALNG0087119		RNA Gene	3	GC11M111561	1.07467	https://www.genecards.org/cgi-bin/carddisp.pl?gene=HSALNG0087119
HSALNG0087120		RNA Gene	3	GC11M111564	1.07467	https://www.genecards.org/cgi-bin/carddisp.pl?gene=HSALNG0087120
HSALNG0107248		RNA Gene	3	GC15M075106	1.07467	https://www.genecards.org/cgi-bin/carddisp.pl?gene=HSALNG0107248
LOC102723444	Uncharacterized LOC102723444	RNA Gene	3	GC05M119348	1.07467	https://www.genecards.org/cgi-bin/carddisp.pl?gene=LOC102723444
ENSG00000289398	Novel Transcript	RNA Gene	3	GC11P128310	1.07467	https://www.genecards.org/cgi-bin/carddisp.pl?gene=ENSG00000289398
ENSG00000289093	Novel Transcript	RNA Gene	3	GC11M128302	1.07467	https://www.genecards.org/cgi-bin/carddisp.pl?gene=ENSG00000289093
ENSG00000260152	Stromal Cell-Derived Factor 2 (SDF2) Pseudogene	Pseudogene	3	GC15P092374	1.07467	https://www.genecards.org/cgi-bin/carddisp.pl?gene=ENSG00000260152
LOC105377347	Uncharacterized LOC105377347	RNA Gene	3	GC04M102597	1.07467	https://www.genecards.org/cgi-bin/carddisp.pl?gene=LOC105377347
LOC105378327	Uncharacterized LOC105378327	RNA Gene	3	GC10M062624	1.07467	https://www.genecards.org/cgi-bin/carddisp.pl?gene=LOC105378327
LOC107984408	Uncharacterized LOC107984408	RNA Gene	3	GC11P128302	1.07467	https://www.genecards.org/cgi-bin/carddisp.pl?gene=LOC107984408
LOC105379185	Uncharacterized LOC105379185	RNA Gene	3	GC05M134074	1.07467	https://www.genecards.org/cgi-bin/carddisp.pl?gene=LOC105379185
LOC105375130	Uncharacterized LOC105375130	RNA Gene	3	GC07M003094	1.07467	https://www.genecards.org/cgi-bin/carddisp.pl?gene=LOC105375130
LOC105373117	Uncharacterized LOC105373117	RNA Gene	3	GC01M226691	1.07467	https://www.genecards.org/cgi-bin/carddisp.pl?gene=LOC105373117
LOC105376374	Uncharacterized LOC105376374	RNA Gene	3	GC10M004757	1.07467	https://www.genecards.org/cgi-bin/carddisp.pl?gene=LOC105376374
LOC105376375	Uncharacterized LOC105376375	RNA Gene	3	GC10M004706	1.07467	https://www.genecards.org/cgi-bin/carddisp.pl?gene=LOC105376375
LOC101928512	Uncharacterized LOC101928512	RNA Gene	3	GC01P167455	1.07467	https://www.genecards.org/cgi-bin/carddisp.pl?gene=LOC101928512
lnc-ZPBP2-3		RNA Gene	3	GC17P039892	1.07467	https://www.genecards.org/cgi-bin/carddisp.pl?gene=lnc-ZPBP2-3
HSALNG0131670		RNA Gene	3	GC20P063687	1.07467	https://www.genecards.org/cgi-bin/carddisp.pl?gene=HSALNG0131670
HSALNG0131671		RNA Gene	3	GC20M063724	1.07467	https://www.genecards.org/cgi-bin/carddisp.pl?gene=HSALNG0131671
lnc-ZNF286A-13		RNA Gene	3	GC17P015157	1.07467	https://www.genecards.org/cgi-bin/carddisp.pl?gene=lnc-ZNF286A-13
MN309005		RNA Gene	3	GC01M161216	1.07467	https://www.genecards.org/cgi-bin/carddisp.pl?gene=MN309005
HSALNG0007917		RNA Gene	3	GC01M161217	1.07467	https://www.genecards.org/cgi-bin/carddisp.pl?gene=HSALNG0007917
HSALNG0010383		RNA Gene	3	GC01P212682	1.07467	https://www.genecards.org/cgi-bin/carddisp.pl?gene=HSALNG0010383
HSALNG0010381		RNA Gene	3	GC01M212674	1.07467	https://www.genecards.org/cgi-bin/carddisp.pl?gene=HSALNG0010381
HSALNG0010382		RNA Gene	3	GC01P212678	1.07467	https://www.genecards.org/cgi-bin/carddisp.pl?gene=HSALNG0010382
ENSG00000279322	TEC	Uncategorized	3	GC20M025226	1.07467	https://www.genecards.org/cgi-bin/carddisp.pl?gene=ENSG00000279322
HSALNG0109575		RNA Gene	3	GC16M011064	1.07467	https://www.genecards.org/cgi-bin/carddisp.pl?gene=HSALNG0109575
HSALNG0125418		RNA Gene	3	GC19P033225	1.07467	https://www.genecards.org/cgi-bin/carddisp.pl?gene=HSALNG0125418
HSALNG0129374		RNA Gene	3	GC20M025227	1.07467	https://www.genecards.org/cgi-bin/carddisp.pl?gene=HSALNG0129374
HSALNG0129375		RNA Gene	3	GC20M025228	1.07467	https://www.genecards.org/cgi-bin/carddisp.pl?gene=HSALNG0129375
lnc-BOC-1		RNA Gene	3	GC03P113206	1.07467	https://www.genecards.org/cgi-bin/carddisp.pl?gene=lnc-BOC-1
HSALNG0109581		RNA Gene	3	GC16M011179	1.07467	https://www.genecards.org/cgi-bin/carddisp.pl?gene=HSALNG0109581
HSALNG0114031		RNA Gene	3	GC17P004640	1.07467	https://www.genecards.org/cgi-bin/carddisp.pl?gene=HSALNG0114031
piR-52473		RNA Gene	3	GC05P015106	1.07467	https://www.genecards.org/cgi-bin/carddisp.pl?gene=piR-52473
piR-53096		RNA Gene	3	GC04P004786	1.07467	https://www.genecards.org/cgi-bin/carddisp.pl?gene=piR-53096
piR-53412		RNA Gene	3	GC05P015107	1.07467	https://www.genecards.org/cgi-bin/carddisp.pl?gene=piR-53412
RF00017-1201		RNA Gene	3	GC12P125806	1.07467	https://www.genecards.org/cgi-bin/carddisp.pl?gene=RF00017-1201
RF00994-258		RNA Gene	3	GC12P111567	1.07467	https://www.genecards.org/cgi-bin/carddisp.pl?gene=RF00994-258
RF00994-270		RNA Gene	3	GC13M040582	1.07467	https://www.genecards.org/cgi-bin/carddisp.pl?gene=RF00994-270
piR-54025		RNA Gene	3	GC16P011182	1.07467	https://www.genecards.org/cgi-bin/carddisp.pl?gene=piR-54025
piR-58297-114		RNA Gene	3	GC12M055999	1.07467	https://www.genecards.org/cgi-bin/carddisp.pl?gene=piR-58297-114
piR-56905		RNA Gene	3	GC06P079500	1.07467	https://www.genecards.org/cgi-bin/carddisp.pl?gene=piR-56905
piR-58557-051		RNA Gene	3	GC20P025232	1.07467	https://www.genecards.org/cgi-bin/carddisp.pl?gene=piR-58557-051
piR-59258		RNA Gene	3	GC01P017673	1.07467	https://www.genecards.org/cgi-bin/carddisp.pl?gene=piR-59258
RF00017-6735		RNA Gene	3	GC08P080368	1.07467	https://www.genecards.org/cgi-bin/carddisp.pl?gene=RF00017-6735
RF00026-1060		RNA Gene	3	GC08P080409	1.07467	https://www.genecards.org/cgi-bin/carddisp.pl?gene=RF00026-1060
RF00017-7459		RNA Gene	3	GC09P124314	1.07467	https://www.genecards.org/cgi-bin/carddisp.pl?gene=RF00017-7459
RF00017-6733		RNA Gene	3	GC08P080280	1.07467	https://www.genecards.org/cgi-bin/carddisp.pl?gene=RF00017-6733
LOC105370790	Uncharacterized LOC105370790	RNA Gene	2	GC15M041479	1.07467	https://www.genecards.org/cgi-bin/carddisp.pl?gene=LOC105370790
piR-42613-003		RNA Gene	2	GC01P172804	1.07467	https://www.genecards.org/cgi-bin/carddisp.pl?gene=piR-42613-003
piR-32023-024		RNA Gene	2	GC01M172814	1.07467	https://www.genecards.org/cgi-bin/carddisp.pl?gene=piR-32023-024
piR-42491-196		RNA Gene	2	GC06M135405	1.07467	https://www.genecards.org/cgi-bin/carddisp.pl?gene=piR-42491-196
piR-39488-281		RNA Gene	2	GC06M135364	1.07467	https://www.genecards.org/cgi-bin/carddisp.pl?gene=piR-39488-281
HSALNG0121975		RNA Gene	2	GC18P062357	1.07467	https://www.genecards.org/cgi-bin/carddisp.pl?gene=HSALNG0121975
HSALNG0045165		RNA Gene	2	GC05P138245	1.07467	https://www.genecards.org/cgi-bin/carddisp.pl?gene=HSALNG0045165
HSALNG0049448		RNA Gene	2	GC06P077659	1.07467	https://www.genecards.org/cgi-bin/carddisp.pl?gene=HSALNG0049448
HSALNG0066501		RNA Gene	2	GC08M080386	1.07467	https://www.genecards.org/cgi-bin/carddisp.pl?gene=HSALNG0066501
HSALNG0088729		RNA Gene	2	GC12M004564	1.07467	https://www.genecards.org/cgi-bin/carddisp.pl?gene=HSALNG0088729
HSALNG0015837		RNA Gene	2	GC02P070827	1.07467	https://www.genecards.org/cgi-bin/carddisp.pl?gene=HSALNG0015837
HSALNG0032557		RNA Gene	2	GC04P004763	1.07467	https://www.genecards.org/cgi-bin/carddisp.pl?gene=HSALNG0032557
HSALNG0025039		RNA Gene	2	GC03P032994	1.07467	https://www.genecards.org/cgi-bin/carddisp.pl?gene=HSALNG0025039
HSALNG0114758		RNA Gene	2	GC17M015152	1.07467	https://www.genecards.org/cgi-bin/carddisp.pl?gene=HSALNG0114758
HSALNG0114759		RNA Gene	2	GC17M015156	1.07467	https://www.genecards.org/cgi-bin/carddisp.pl?gene=HSALNG0114759
LOC107985101	Uncharacterized LOC107985101	Pseudogene	2	GC01P017664	1.07467	https://www.genecards.org/cgi-bin/carddisp.pl?gene=LOC107985101
ENSG00000289306	Novel Transcript, Sense Intronic To NDFIP1	RNA Gene	2	GC05P145603	1.07467	https://www.genecards.org/cgi-bin/carddisp.pl?gene=ENSG00000289306
LOC107986073	Uncharacterized LOC107986073	RNA Gene	2	GC03P033018	1.07467	https://www.genecards.org/cgi-bin/carddisp.pl?gene=LOC107986073
LOC105371498	Uncharacterized LOC105371498	RNA Gene	2	GC17M004617	1.07467	https://www.genecards.org/cgi-bin/carddisp.pl?gene=LOC105371498
MN309174-433		RNA Gene	2	GC21M036621	1.07467	https://www.genecards.org/cgi-bin/carddisp.pl?gene=MN309174-433
piR-57460-460		RNA Gene	2	GC22M055994	1.07467	https://www.genecards.org/cgi-bin/carddisp.pl?gene=piR-57460-460
RF00017-3552		RNA Gene	2	GC22M056053	1.07467	https://www.genecards.org/cgi-bin/carddisp.pl?gene=RF00017-3552
RF00017-4542		RNA Gene	2	GC05P138243	1.07467	https://www.genecards.org/cgi-bin/carddisp.pl?gene=RF00017-4542
RF00017-7356		RNA Gene	2	GC09P104845	1.07467	https://www.genecards.org/cgi-bin/carddisp.pl?gene=RF00017-7356
LOC107984976	Uncharacterized LOC107984976	RNA Gene	1	GC17M015143	1.07467	https://www.genecards.org/cgi-bin/carddisp.pl?gene=LOC107984976
ESR2	Estrogen Receptor 2	Protein Coding	48	GC14M064084	1.07442	https://www.genecards.org/cgi-bin/carddisp.pl?gene=ESR2
STK11	Serine/Threonine Kinase 11	Protein Coding	48	GC19P001177	1.066	https://www.genecards.org/cgi-bin/carddisp.pl?gene=STK11
KCNA3	Potassium Voltage-Gated Channel Subfamily A Member 3	Protein Coding	44	GC01M110654	1.04439	https://www.genecards.org/cgi-bin/carddisp.pl?gene=KCNA3
MKI67	Marker Of Proliferation Ki-67	Protein Coding	44	GC10M128096	1.03596	https://www.genecards.org/cgi-bin/carddisp.pl?gene=MKI67
MIR1-1	MicroRNA 1-1	RNA Gene	21	GC20P063248	1.03169	https://www.genecards.org/cgi-bin/carddisp.pl?gene=MIR1-1
MIR19A	MicroRNA 19a	RNA Gene	20	GC13P091532	1.03169	https://www.genecards.org/cgi-bin/carddisp.pl?gene=MIR19A
PLAUR	Plasminogen Activator, Urokinase Receptor	Protein Coding	44	GC19M043646	1.03066	https://www.genecards.org/cgi-bin/carddisp.pl?gene=PLAUR
CTNNB1	Catenin Beta 1	Protein Coding	52	GC03P041236	1.0235	https://www.genecards.org/cgi-bin/carddisp.pl?gene=CTNNB1
XCR1	X-C Motif Chemokine Receptor 1	Protein Coding	37	GC03M046016	1.02308	https://www.genecards.org/cgi-bin/carddisp.pl?gene=XCR1
UGT1A3	UDP Glucuronosyltransferase Family 1 Member A3	Protein Coding	39	GC02P233729	1.00472	https://www.genecards.org/cgi-bin/carddisp.pl?gene=UGT1A3
SERPIND1	Serpin Family D Member 1	Protein Coding	45	GC22P033337	0.993561	https://www.genecards.org/cgi-bin/carddisp.pl?gene=SERPIND1
NECTIN1	Nectin Cell Adhesion Molecule 1	Protein Coding	38	GC11M119624	0.993561	https://www.genecards.org/cgi-bin/carddisp.pl?gene=NECTIN1
ADIPOR1	Adiponectin Receptor 1	Protein Coding	44	GC01M202940	0.992613	https://www.genecards.org/cgi-bin/carddisp.pl?gene=ADIPOR1
S100A4	S100 Calcium Binding Protein A4	Protein Coding	44	GC01M153543	0.989211	https://www.genecards.org/cgi-bin/carddisp.pl?gene=S100A4
RCBTB1	RCC1 And BTB Domain Containing Protein 1	Protein Coding	40	GC13M049531	0.988272	https://www.genecards.org/cgi-bin/carddisp.pl?gene=RCBTB1
GSN	Gelsolin	Protein Coding	48	GC09P121201	0.981014	https://www.genecards.org/cgi-bin/carddisp.pl?gene=GSN
OXGR1	Oxoglutarate Receptor 1	Protein Coding	37	GC13M096985	0.981014	https://www.genecards.org/cgi-bin/carddisp.pl?gene=OXGR1
EPHX1	Epoxide Hydrolase 1	Protein Coding	45	GC01P225810	0.980104	https://www.genecards.org/cgi-bin/carddisp.pl?gene=EPHX1
TRIM22	Tripartite Motif Containing 22	Protein Coding	39	GC11P005689	0.980104	https://www.genecards.org/cgi-bin/carddisp.pl?gene=TRIM22
RPE65	Retinoid Isomerohydrolase RPE65	Protein Coding	45	GC01M068428	0.975834	https://www.genecards.org/cgi-bin/carddisp.pl?gene=RPE65
SLC26A2	Solute Carrier Family 26 Member 2	Protein Coding	44	GC05P149944	0.975834	https://www.genecards.org/cgi-bin/carddisp.pl?gene=SLC26A2
KLK4	Kallikrein Related Peptidase 4	Protein Coding	43	GC19M062299	0.975834	https://www.genecards.org/cgi-bin/carddisp.pl?gene=KLK4
MOGS	Mannosyl-Oligosaccharide Glucosidase	Protein Coding	42	GC02M074461	0.975834	https://www.genecards.org/cgi-bin/carddisp.pl?gene=MOGS
KLK5	Kallikrein Related Peptidase 5	Protein Coding	41	GC19M050943	0.975834	https://www.genecards.org/cgi-bin/carddisp.pl?gene=KLK5
SLC35A3	Solute Carrier Family 35 Member A3	Protein Coding	41	GC01P099968	0.975834	https://www.genecards.org/cgi-bin/carddisp.pl?gene=SLC35A3
ALG6	ALG6 Alpha-1,3-Glucosyltransferase	Protein Coding	41	GC01P063367	0.975834	https://www.genecards.org/cgi-bin/carddisp.pl?gene=ALG6
SLC27A1	Solute Carrier Family 27 Member 1	Protein Coding	41	GC19P050932	0.975834	https://www.genecards.org/cgi-bin/carddisp.pl?gene=SLC27A1
ALG11	ALG11 Alpha-1,2-Mannosyltransferase	Protein Coding	40	GC13P052012	0.975834	https://www.genecards.org/cgi-bin/carddisp.pl?gene=ALG11
ALG14	ALG14 UDP-N-Acetylglucosaminyltransferase Subunit	Protein Coding	40	GC01M094974	0.975834	https://www.genecards.org/cgi-bin/carddisp.pl?gene=ALG14
SLC35C1	Solute Carrier Family 35 Member C1	Protein Coding	40	GC11P046395	0.975834	https://www.genecards.org/cgi-bin/carddisp.pl?gene=SLC35C1
DSC1	Desmocollin 1	Protein Coding	39	GC18M031129	0.975834	https://www.genecards.org/cgi-bin/carddisp.pl?gene=DSC1
KLK14	Kallikrein Related Peptidase 14	Protein Coding	38	GC19M051077	0.975834	https://www.genecards.org/cgi-bin/carddisp.pl?gene=KLK14
TMEM165	Transmembrane Protein 165	Protein Coding	38	GC04P055395	0.975834	https://www.genecards.org/cgi-bin/carddisp.pl?gene=TMEM165
DCD	Dermcidin	Protein Coding	37	GC12M054644	0.975834	https://www.genecards.org/cgi-bin/carddisp.pl?gene=DCD
SPINK9	Serine Peptidase Inhibitor Kazal Type 9	Protein Coding	28	GC05P148321	0.975834	https://www.genecards.org/cgi-bin/carddisp.pl?gene=SPINK9
CDK1	Cyclin Dependent Kinase 1	Protein Coding	44	GC10P060772	0.975259	https://www.genecards.org/cgi-bin/carddisp.pl?gene=CDK1
CCL25	C-C Motif Chemokine Ligand 25	Protein Coding	37	GC19P008052	0.965941	https://www.genecards.org/cgi-bin/carddisp.pl?gene=CCL25
ANO1	Anoctamin 1	Protein Coding	41	GC11P069986	0.964857	https://www.genecards.org/cgi-bin/carddisp.pl?gene=ANO1
HGF	Hepatocyte Growth Factor	Protein Coding	51	GC07M081699	0.963441	https://www.genecards.org/cgi-bin/carddisp.pl?gene=HGF
ABCG2	ATP Binding Cassette Subfamily G Member 2 (Junior Blood Group)	Protein Coding	49	GC04M088090	0.959965	https://www.genecards.org/cgi-bin/carddisp.pl?gene=ABCG2
CD300A	CD300a Molecule	Protein Coding	40	GC17P074466	0.952793	https://www.genecards.org/cgi-bin/carddisp.pl?gene=CD300A
FABP5	Fatty Acid Binding Protein 5	Protein Coding	40	GC08P081282	0.950085	https://www.genecards.org/cgi-bin/carddisp.pl?gene=FABP5
IRF3	Interferon Regulatory Factor 3	Protein Coding	45	GC19M049659	0.947685	https://www.genecards.org/cgi-bin/carddisp.pl?gene=IRF3
ACKR3	Atypical Chemokine Receptor 3	Protein Coding	41	GC02P236537	0.94173	https://www.genecards.org/cgi-bin/carddisp.pl?gene=ACKR3
ADRA1B	Adrenoceptor Alpha 1B	Protein Coding	46	GC05P159867	0.937507	https://www.genecards.org/cgi-bin/carddisp.pl?gene=ADRA1B
PPOX	Protoporphyrinogen Oxidase	Protein Coding	43	GC01P161302	0.934337	https://www.genecards.org/cgi-bin/carddisp.pl?gene=PPOX
SART1	Spliceosome Associated Factor 1, Recruiter Of U4/U6.U5 Tri-SnRNP	Protein Coding	40	GC11P069032	0.919162	https://www.genecards.org/cgi-bin/carddisp.pl?gene=SART1
PNMT	Phenylethanolamine N-Methyltransferase	Protein Coding	43	GC17P039667	0.914073	https://www.genecards.org/cgi-bin/carddisp.pl?gene=PNMT
ERVK-6	Endogenous Retrovirus Group K Member 6, Envelope	Protein Coding	17	GC07U903184	0.91183	https://www.genecards.org/cgi-bin/carddisp.pl?gene=ERVK-6
FPR2	Formyl Peptide Receptor 2	Protein Coding	45	GC19P051752	0.902689	https://www.genecards.org/cgi-bin/carddisp.pl?gene=FPR2
TTN	Titin	Protein Coding	46	GC02M178525	0.886652	https://www.genecards.org/cgi-bin/carddisp.pl?gene=TTN
CLU	Clusterin	Protein Coding	45	GC08M027596	0.881653	https://www.genecards.org/cgi-bin/carddisp.pl?gene=CLU
F11R	F11 Receptor	Protein Coding	42	GC01M160995	0.881653	https://www.genecards.org/cgi-bin/carddisp.pl?gene=F11R
MIR124-1	MicroRNA 124-1	RNA Gene	22	GC08M009903	0.881653	https://www.genecards.org/cgi-bin/carddisp.pl?gene=MIR124-1
TAS2R14	Taste 2 Receptor Member 14	Protein Coding	35	GC12M010937	0.880682	https://www.genecards.org/cgi-bin/carddisp.pl?gene=TAS2R14
S100A9	S100 Calcium Binding Protein A9	Protein Coding	42	GC01P153357	0.877701	https://www.genecards.org/cgi-bin/carddisp.pl?gene=S100A9
SLC6A2	Solute Carrier Family 6 Member 2	Protein Coding	48	GC16P055656	0.8727	https://www.genecards.org/cgi-bin/carddisp.pl?gene=SLC6A2
PGD	Phosphogluconate Dehydrogenase	Protein Coding	46	GC01P010398	0.8727	https://www.genecards.org/cgi-bin/carddisp.pl?gene=PGD
SCN2A	Sodium Voltage-Gated Channel Alpha Subunit 2	Protein Coding	46	GC02P165194	0.8727	https://www.genecards.org/cgi-bin/carddisp.pl?gene=SCN2A
SCN1A	Sodium Voltage-Gated Channel Alpha Subunit 1	Protein Coding	46	GC02M165989	0.8727	https://www.genecards.org/cgi-bin/carddisp.pl?gene=SCN1A
UGT2B7	UDP Glucuronosyltransferase Family 2 Member B7	Protein Coding	45	GC04P069051	0.8727	https://www.genecards.org/cgi-bin/carddisp.pl?gene=UGT2B7
KCNC2	Potassium Voltage-Gated Channel Subfamily C Member 2	Protein Coding	40	GC12M075040	0.8727	https://www.genecards.org/cgi-bin/carddisp.pl?gene=KCNC2
MMP7	Matrix Metallopeptidase 7	Protein Coding	47	GC11M102425	0.872084	https://www.genecards.org/cgi-bin/carddisp.pl?gene=MMP7
HMGCR	3-Hydroxy-3-Methylglutaryl-CoA Reductase	Protein Coding	45	GC05P075336	0.868398	https://www.genecards.org/cgi-bin/carddisp.pl?gene=HMGCR
FGF2	Fibroblast Growth Factor 2	Protein Coding	45	GC04P122826	0.852291	https://www.genecards.org/cgi-bin/carddisp.pl?gene=FGF2
KLK11	Kallikrein Related Peptidase 11	Protein Coding	41	GC19M062307	0.850196	https://www.genecards.org/cgi-bin/carddisp.pl?gene=KLK11
MIR16-1	MicroRNA 16-1	RNA Gene	22	GC13M050048	0.850196	https://www.genecards.org/cgi-bin/carddisp.pl?gene=MIR16-1
MET	MET Proto-Oncogene, Receptor Tyrosine Kinase	Protein Coding	52	GC07P116672	0.845154	https://www.genecards.org/cgi-bin/carddisp.pl?gene=MET
CDKN2B	Cyclin Dependent Kinase Inhibitor 2B	Protein Coding	47	GC09M022002	0.843854	https://www.genecards.org/cgi-bin/carddisp.pl?gene=CDKN2B
[truncated: 160 more rows]

## Sheet: Common genes
Table S3. Common genes
Allergic asthma		EOA		Common genes
IL13		ABCB1		ABCB1
IL4R		ACTB		AKT1
IL4		AKT1		ALB
IL5		ALB		BCL2
IGHE		AMBP		CACNA1B
RNASE3		AMY2A		CALCA
CCL11		ANK1		CASP3
MS4A2		ATP2B1		CASP9
IFNG		ATRN		CAT
FLG		AXIN2		CCL2
HRH1		BCHE		CD2
IL10		BCL2		CD4
CXCL8		BICD1		CD40LG
TNF		C1orf116		CD8A
CCL5		CA3		CDH1
ALRH		CACNA1B		CHI3L1
ICAM1		CACNA1I		CSF1
EPX		CALCA		CSF2
IL17A		CALU		CXCL8
IL6		CASP1		CYP3A4
TSLP		CASP3		EGFR
CCR3		CASP9		EPX
IL18		CAT		FPR2
CCL17		CATSPER3		GBA
FOXJ1		CCL2		HMGCR
IL9		CCS		HPGDS
VCAM1		CD2		IFNA1
GATA3		CD4		IFNG
IL33		CD40LG		IFNLR1
IL1B		CD8A		IL10
IGES		CD9		IL13
MIR155		CDH1		IL17A
ALOX5		CGB5		IL18
PLA2G7		CHI3L1		IL1B
FOXP3		CSF1		IL2
MPO		CSF2		IL25
NGF		CTSD		IL2RA
CSF2		CXCL8		IL2RB
IL16		CYP1B1		IL2RG
IL21R		CYP2A6		IL4
CCL2		CYP3A4		IL5
IL2		DAZL		IL6
FCER2		DCTN6		INS
ALB		EGFR		IRAK4
ATOD1		ENSP00000459962		JAK1
ATOD5		EPX		JAK2
ATOD6		FPR2		JUN
VIP		FZR1		KNG1
ATOD3		G6PC		MAPK3
TLR4		G6PD		MAPK8
FCER1A		GANC		MME
ATOD7		GBA		MPO
ATOD8		GGPS1		MTOR
ATOD9		GLRA2		NGF
PRG2		GPI		NLRP3
SELE		GPRC5C		PLA2G6
IL3		GRM6		PRKCQ
NR3C1		GSR		PTGS2
IL2RA		HBD		RELA
HLA-DRB1		HCN1		SRC
TLR2		HCN2		STAT3
KNG1		HEXDC		STAT5A
CCR4		HMGCR		TAC1
CTLA4		HPGDS		TH
CCL22		HPSE		TLR3
CYSLTR1		HSD17B6		TLR4
IL31		HTR3A		TNF
TPT1		IFNA1		TP53
PTGDR2		IFNG		TRPM8
HAVCR1		IFNLR1		TRPV4
ASRT4		IL10		TSLP
CXCR3		IL13
CCL3		IL17A
CALCA		IL18
CCL26		IL1B
CLC		IL2
SDAD1		IL25
STAT6		IL2RA
CCL24		IL2RB
IL1A		IL2RG
SCGB1A1		IL4
SPINK5		IL5
HLA-DQB1		IL6
CD14		INS
TAC1		IRAK4
DNAH5		JAK1
CCR6		JAK2
IL1RL1		JUN
SELL		KCNC3
CD4		KNG1
TLR9		LACTBL1
TBXA2R		MAP3K10
ELANE		MAPK3
HLA-B		MAPK8
DEFB4A		MAPK9
SFTPD		MME
TGFB1		MPO
ADRB2		MSMP
ADAM33		MTOR
CD86		NGF
BDNF		NLRP3
ICOSLG		NME1
CD40LG		ODC1
CCL7		OPRD1
PLCG2		OSBP
HRH4		OSGEPL1
CD69		P2RX2
ENPP3		P2RX3
CD40		P2RY4
TLR3		PAX3
CFTR		PGP
CXCL10		PHB
F2RL1		PKIG
IL17F		PLA2G6
CCL13		PLBD2
ITGAL		PLCZ1
TACR1		PRKCQ
CX3CR1		PRSS27
SYK		PTGS2
IL1R1		RELA
SOCS3		RPE
CMA1		SCNN1G
NPSR1		SGCA
MBL2		SGCB
CYP3A4		SLC17A8
CCL27		SPX
TNFRSF8		SRC
ACE		STAT3
CD79A		STAT5A
S100A7		TAC1
AOC1		TAS1R3
NAT2		TH
HLA-G		TLR3
NPY		TLR4
POSTN		TNF
CLEC7A		TNR
CCR7		TP53
HNMT		TPM3
TAP1		TRPM1
PTGDR		TRPM2
IL22		TRPM3
CSN1S1		TRPM4
ITK		TRPM5
IL7		TRPM6
TAP2		TRPM7
SFTPA1		TRPM8
EDN1		TRPV3
IL37		TRPV4
CDSN		TRPV5
KITLG		TRPV6
C5AR1		TSLP
IL15		TUBB4B
SELP		TYR
MUC5AC		UCP1
STAT3		UGT2A3
CCL4
NOD2
CCL20
POMC
PTGS1
TRPV1
HLA-C
NTF3
TLR7
NOS2
LTC4S
HP
HLA-DQA1
TGFBR1
HLA-A
PDE4A
SIK3
PPBP
IL12RB1
CCR5
CCL1
CARMIL2
LTA
PHF11
FCGR3A
IL18R1
PGM3
EMSY
HLA-DPB1
CD28
TLR8
TNFSF11
BGLAP
HYDIN
HAVCR2
CD8A
ITGAM
CXCL5
TIMP1
LRRC32
TGFBR2
CCL18
IPO8
MMP9
IL5RA
NFKB1
CXCL9
SFTPA2
EGFR
SPEF2
SPAG1
RSPH1
CCDC65
DNAAF5
CFAP298
DNAAF11
MCIDAS
ODAD2
CXCR1
DNAL1
RSPH4A
RSPH9
FCGR1A
CAMP
CRLF2
CSF3
TBX21
IL1RN
SLC27A4
COX4I2
CRP
SCGB3A2
CCL21
VEGFA
CD1D
IL12B
TNFRSF4
CYP2D6
FN1
GSTP1
DNAI2
ZMYND10
DNAH1
CCDC39
CCDC40
CCDC103
RNASE2
PI3
TLR1
CXCL2
DNAAF2
CYSLTR2
IL2RB
SERPINE1
PTPN22
LTF
CD80
ITGB2
DNAH11
CSF1
IL31RA
TRPM8
ALOX5AP
PTGS2
NEU1
OFD1
CCNO
DNAI1
RPGR
TTC12
DNAAF1
RSPH3
DNAAF3
DRC1
DNAAF4
ODAD3
ODAD1
ICAM3
DEFB103B
DNAH9
CLEC16A
ABCB1
TNFSF4
LALBA
IL17D
MRGPRX2
CXCL11
CSN3
SERPINA3
FASLG
COPS7A
PIK3CG
MBP
JUN
CCR8
LEP
MIF
HDC
PDCD1
NOS3
NLRP3
HRH2
NOS1
GHITM
IVL
FCER1G
FCGR2A
CD274
GSTT1
ADIPOQ
GAS8
DNAJB13
ODAD4
CFAP300
SOD1
PRTN3
PF4
IL12RB2
KRT74
IGKC
IGHG2
DOP1A
TMPO
MAPK14
ADAM8
GSTM1
HIF1A
CXCL12
CETP
GAS2L2
SPP1
RORC
SLC25A46
DNAH8
CHIA
ORMDL3
IFNA1
RAG2
NME8
IL12A
CYP2C9
TLR6
IL21
PIP
RAG1
IL25
SLAMF1
TGFB2
IL27
GSDMB
IL10RA
TLR10
STK36
IL1RAPL2
CHIT1
IL6R
KLK7
RHOA
CLCA1
RBFOX1
IFNGR1
SIGLEC5
IL11
HMOX1
ICOS
CCR1
VDR
BPIFA1
PMP22
NTRK2
MUC7
TPMT
FAS
BCL2
SST
BRCA2
LORICRIN
NEK10
LRRC56
CFAP221
DNAAF6
TGM3
LEPQTL1
MAPK1
LRP1
KIT
LTA4H
PSIP1
CD83
MUC1
ALG12
WNT2B
CIITA
IL13RA1
SCP2
AQP5
NGFR
MDH2
CSTA
CHRM3
SOCS1
RFX5
GLI3
ABL2
EPS15
ENTPD6
ENO1
AHR
HMGB1
TXK
PIK3CD
TNFAIP3
LAMA3
IDO1
ADA
C3AR1
CXCR4
PPARG
NOD1
JAK2
DPP4
MME
NTRK1
TMEM79
RETN
HLA-DPA1
AICDA
KCNJ11
CTSE
CYP4F22
DEFB103A
GSDMA
RELA
CRH
FCGR3B
PBX2
CXCR2
MIR21
CST1
AKT1
C4A
GZMB
C3
GLCCI1
SEMA3A
PRKCA
TPSAB1
ABCA1
FTO
PRDM16
FAM20C
DLG1
RBX1
ST8SIA2
BSND
OSTF1
FGF20
DYRK4
AKR1E2
CHRDL2
FERD3L
NKAIN3
SVIP
SYCP2L
TUSC1
ZNF776
LINC00486
LINC01426
IL21R-AS1
CCL8
DEFA1
ACE2
WDR36
SEMA6A
SUCLG2
RORA
BDKRB2
SLPI
AR
IRAK4
IL7R
TMEM232
CD63
HLA-DRA
PTGDS
AGT
IL23A
CYP1A2
LYN
TACR2
MTHFR
IL17RB
CHRM2
ETS1
CYP1A1
CCN2
CYP2C19
BLK
CHGA
COX5A
TNFSF13B
ERBB3
MUC2
TGFB3
CXCL1
EPO
FCAR
CAT
SERPINA1
TP53
MUC5B
JAK3
EGR1
TAS2R38
PPM1A
DHRS7
CROCC
TMEM108
RPL17P2
CP
SUOX
ADAM10
JAK1
PLA2G2A
MATN2
MIR202
FCRL3
VIPR1
MMP1
PVT1
ZAP70
OCLN
SPDEF
SMAD3
IFNA2
MMP2
LCK
CDH1
IL19
IRF1
CYP3A5
KCNH2
CFD
TJP1
ENTPD1
AQP3
DEFB1
LTB4R
HLA-DRB4
BMP6
CAMK4
MICA
MYC
IL18RAP
ATP12A
MICB
KCNE4
TET2
MSH5
HTR2A
HRH3
GAS5
ERBB2
TBXT
OSM
CD55
LGALS9
CD3D
SCGB2A2
SCGB2A1
CX3CL1
HSD11B2
TRPA1
BCL6
SIGLEC8
PTX3
TNC
PVALB
TF
GUSB
SLC26A4
LGALS3
CISH
IL13RA2
PHB1
MIR223
CLCN3
PPARA
TAPBP
TGFBR3
OXA1L
MIR487B
EDIL3
TPO
MIR146A
TH
CD19
CCR2
APOA4
KCNK2
PTGER2
PARP1
NOTCH1
KIF3A
HSPA4
IFNLR1
XKR6
ADAM17
ADRA1A
EBI3
AKR1B1
CHI3L1
KDR
PSMB8
BCL2L12
TNFRSF14
KIAA1109
PTGER4
ICAM2
ELN
IL15RA
MIR149
ST2
IRF4
LPP
ADAD1
PSMB9
EPRS1
CARD11
UCN
MIR31
NAB2
ANAPC1
RANBP6
ZBTB10
BCL2L1
PTAFR
CD207
IL3RA
CCL14
PAPPA
HSPA8
SERPINA6
RBM17
SCG2
VIPR2
LOC101927421
DSG1
UBAC2
NTRK3
MEFV
PSORS1C1
FOXO3
SERPINF1
NFE2L2
HMOX2
CYP2B6
IL23R
PLAU
EZH2
RETREG1
FTH1
MYDGF
PDGFRA
PDCL
SLC35D1
ALOX15
TET1
NFKBIA
HSD11B1
IL17RA
FCGR2B
ANXA1
NOX1
NOX4
PPIG
DEFB104A
PRMT1
CYP2R1
TRPC1
CDX1
RNF39
MPZ
TRPV4
GJB2
LCN1
MRPL4
MC1R
MIR143
AGER
ID2
PRL
RMI2
BDKRB1
CLDN7
HLA-DQA2
LTB4R2
CST3
CTSG
ATF6B
CSF2RB
RTEL1
PHLDB1
MIR15A
PPP1R10
FBN1
PLA2G4A
A2M
SLC18A3
IL1RAPL1
NFATC2
TNFSF10
NTF4
ERBB4
PON1
TIRAP
IL36G
PDE4B
P2RX7
FCRL5
FAM167A
MIR495
CDHR3
S100A12
C5
NOTCH2
LOC102723407
HLA-DRB5
HLA-DQB2
CYP21A1P
HLA-DRB6
HLA-DQB1-AS1
ARG1
BAK1
DAXX
DPP10
WNT5A
CALCRL
CD244
SERPINB1
MIR181A1
MTOR
CREB1
SLCO1B1
CD5
GATA3-AS1
TWIST1
HDAC11
DMBT1
ASIC3
SFRP5
UBE2Q1
NEAT1
MIR29A
MIR338
MIR556
FOXD3-AS1
RPL21P119
RPS14P8
ATF3
SFTPB
TIMD4
PTHLH
IKZF3
ADM
TRAF6
POU2AF1
STAT5A
IFNL1
PLAT
MUC4
P2RX4
PLA2G6
VAV3
TNS1
SIM2
TAFA2
ATP4A
TEK
SHH
LY6G5B
NR1H2
BRD2
HLA-DMA
HLA-DMB
HLA-DOA
HLA-DOB
VPS52
GVQW3
RPS3AP21
LINC02757
EMSY-DT
ENSG00000236304
BCLAF1P1
ENSG00000254810
ENSG00000254755
MK280269-012
RF00017-4442
piR-50308-096
HSALNG0049431
HSALNG0044120
HSALNG0044122
ITSN2
GLB1
MSX1
ANXA5
CCR9
CSNK2B
SKIV2L
CD164
DGKE
SPTBN2
SLAMF8
ADRA1D
DOCK8
EP300
TNFRSF18
DDX39B
DUOX1
S100B
F3
LEPR
INS
CD163
ARSB
MRC1
PMP2
CFL1
IL6ST
CD44
MAPK8
CRHR1
CD2
P2RY12
TGIF1
FADS1
FADS2
SERPINB3
SLC22A5
KCNE3
ATXN2
KCNG1
NOTCH4
MAP2K5
POU5F1
PFKFB3
MDC1
DHX16
XK
ABCF1
AAGAB
LSM2
NFKBIL1
TIPIN
CCHCR1
TCF19
SKOR1
ZWILCH
NRM
IQCH
PSORS1C2
C6orf47
HCP5
SFTA2
MUC22
PSORS1C3
HCG22
HCG27
SNORD16
MIR6891
RPL3P2
STK19B
ENSG00000212228
ENSG00000272501
HNRNPCP4
RNU6-1213P
ENSG00000263033
ENSG00000272221
ENSG00000260773
ENSG00000272540
ENSG00000271581
GTF3AP1
NONHSAG043472.2
lnc-HLA-C-2
piR-47234
piR-47864
piR-30396
NONHSAG043568.2
HSALNG0049258
MN298114-181
MK280269-056
NONHSAG017238.2
lnc-HLA-DQA1-8
lnc-HLA-DRB1-6
lnc-IQCH-5
HSALNG0106744
piR-52740
SLC6A4
SMAD2
S100A8
AHI1
IFT172
SCAMP2
H2AX
SCAMP5
CEP89
IFT46
ATP5MG
DAW1
PFN1
XCL1
MBL3P
LGALS1
IL24
GPT
MMP8
IGF1R
PAK2
HFE
FGL2
MYOM2
FAM76B
FLG-AS1
SLC22A8
EGF
TNFRSF10A
TNFRSF1A
COL21A1
FAM114A1
MIR574
MTNR1A
IFNB1
RAD50
CD160
GPR183
ADORA3
INPP5D
NFIA
PDE4D
CDKN2A
TNFSF18
LINC00299
TGM1
TIMP2
APOA1
IFIH1
PITX2
CD1A
MIR302E
CTRL
LSM4
LACTB
CD34
CD68
RTP3
MS4A1
CD93
PLA2G5
ADRA2C
RYBP
CXCR5
TNFSF8
IL17C
LRG1
TERT
SETDB2
GNLY
PRKCQ
SERPINB2
CR2
RXRB
MANBA
AGPAT1
BDH2
OVOL1
GPSM3
ICE2
AP5B1
HCG23
CASC11
MIR1204
ID2-AS1
TH2LCRR
SRRM1P1
RNVU1-32
SLC25A38P1
ENSG00000224228
ENSG00000260651
M31519
piR-51710
HSALNG0012816
lnc-FAM84B-8
HSALNG0049427
HSALNG0049429
HSALNG0068476
HSALNG0049428
HSALNG0106356
ENSG00000289191
lnc-NEMP1-2
lnc-HLA-DRB1-8
lnc-ICE2-7
RF00017-5040
RF00017-4021
TREM1
CD200R1
GBA
REL
VDAC1
POU2F1
SLC22A2
PGR
MIR17
CLDN1
SH2B3
PDCD1LG2
BLVRB
UNC119
FCN2
STAT5B
IKBKG
BCL2A1
SMAD4
ALDH2
RARA
TRAF3
BCL2L11
TPD52
SESN3
PLCL1
MLN
CD200R1L
TTC6
SAPCD1
ECM1
DUSP1
NFATC1
SLCO1B3
VLDLR
LPO
SPI1
CNR2
H2AC18
GGT1
CACNA1F
ESR1
PRKCD
NAGLU
KLK6
TYRO3
SERPINC1
FIP1L1
MT-ATP8
PDC
ADCY10
PTGER3
KIF17
MAG
PRF1
ITGB1
GM2A
ST6GAL1
SQSTM1
TNFRSF10D
ADAM12
ABCC1
MERTK
MYB
FOXO1
PCYT1A
PSEN2
RUNX1
CD247
NCF4
FLI1
PAX2
PTPN12
NCSTN
AQP2
ATF6
CEBPA
CSK
MAP3K11
PPP2R1B
KMT2A
HSD17B4
ACADS
TNFRSF11A
AKR1C2
DDX6
DLC1
PPP1CB
PSMA6
PSMB7
PTPRK
SIN3A
SKI
KLF5
NDUFS2
ADAMTS4
SLC22A4
SDHC
TCF7
SMARCE1
CLDN14
APOA5
APOA2
PCSK7
NRIP1
ITPKB
PIP5K1A
SPRY4
SIK2
RUNX3
SYNGAP1
CELF2
EGR2
DPM1
ADNP
LITAF
PROK2
KLF6
GFRA3
ABHD12
IQGAP1
ABCB5
MPST
RERE
SUFU
TNFRSF6B
SULT1A1
SULT1A2
DDAH2
CLK3
BDH1
BACH2
RNF168
PYGB
XPNPEP3
ZFP36L1
NDUFAF1
FOSL2
ITGB8
ITPKA
RING1
RPS26
TREH
SETDB1
ANKH
CEP57
ADD2
ALG2
ALG9
D2HGDH
AFF4
MFAP2
PTTG1
PRPF6
CD6
RAB5B
RGS14
RGS19
VPS11
KIFC1
MSI1
RPS6KC1
SLC15A2
COL15A1
CBLN1
BTN3A1
ATG4B
B3GALT4
BOC
RCOR1
RASA2
PPCDC
POLD3
PHF1
VTI1B
NEGR1
NEK6
HS3ST3B1
GPR18
ACTR1A
PPP2R3C
RALGAPA1
RNF144A
TAX1BP1
TUFT1
THEM4
ARHGAP15
ARHGEF16
B4GALT3
CLIC4
ABCB9
RBKS
PMEL
ZFYVE26
NRBP1
GJA10
GPA33
GIMAP5
GNPDA1
ADO
JAZF1
OLIG3
OTULIN
TOB2
SNX27
TDRKH
TSHZ2
TEF
SLC7A10
COG6
CREG1
CRTC3
DIDO1
CGN
CARD6
BTN2A1
BNC2
AKAP11
MDN1
PPT2
PHF19
CDC23
SLC25A36
RGL2
ZNF365
ZMYND8
ZNF217
KLF12
NINL
EYA2
FAM177A1
GIMAP4
IKZF4
MMEL1
NDFIP1
GPN1
RPS25
SENP5
UCKL1
UPK2
SDK1
TCHH
TM9SF2
THEMIS
TNFAIP8
SLC25A16
SPSB1
ASCL2
ATP10B
DUSP12
DDX31
BTG4
BTN2A2
BTN3A2
BATF3
ABO
LMAN2
MAN2C1
RAD51B
NUB1
PLB1
SLC2A4RG
ZNF687
VAX2
ZBTB38
ZFP64
LAYN
NANP
GIMAP7
FKBPL
RTF1
STX18
SLC25A33
SPPL3
ARHGAP27
CSDC2
CDK2AP1
BUD13
BTN3A3
FNIP1
WIPF2
ZPR1
GIMAP6
MOB4
NIPSNAP3B
THEM5
CELF3
CASC3
ATG9B
BCL9L
RCSD1
PITPNM2
ZNF652
WDR46
FOXR1
GAL3ST2
GIMAP2
NGRN
ABT1
NRROS
MRPL9
RPP25
SURF6
STARD6
TNP2
TPRG1
TRMT10C
TCHHL1
CCDC91
CLEC4F
EGFL8
DEDD
DPY19L3
PRM2
PIGX
WDR43
VASH2
ZNF507
ZPBP2
ZCCHC2
LIME1
NELFE
GIMAP1
FBXO45
GPANK1
FBXO22
OGFOD2
MUCL1
SELENON
THAP4
TOMM40L
SLC9B1
TESPA1
TATDN3
CAPSL
ANKRD46
DCAF5
DMXL1
CEP19
C15orf39
C12orf43
CACFD1
LMBRD2
MIER1
RAPGEFL1
PXYLP1
OAZ3
TTC33
ZCCHC10
KRT222
GSAP
GPATCH1
SETD4
SUPT7L
UBXN7
SPHKAP
SMTNL2
SLC45A1
LINGO4
PRR5L
PCDHB7
ZNF512
ZNF671
ZNF704
KRTAP3-2
HMGN4
LRRIQ3
NEPRO
H1-6
H1-3
TMPPE
DCAF1
OBP2B
ZDHHC12
H2BC5
MTRFR
H4C3
TEX33
LRRC43
ZNF774
ZNF322
PRM3
PHETA1
DLEU1
CFAP126
FBH1
RELCH
MFSD13A
BTN2A3P
PRXL2B
GARIN4
STUM
CENATAC
DELEC1
FAM157A
SPATA45
MIR34B
MIR34C
GABARAPL3
HSPE1-MOB4
HOATZ
MEIKIN
FAM182A
IRF1-AS1
HNF1A-AS1
RTEL1-TNFRSF6B
HOXA10-AS
OIP5-AS1
MIR4435-2HG
PPP1R2P1
PCBP1-AS1
LINC00877
CALML3-AS1
CROCCP3
LINC02912
GUSBP2
JAZF1-AS1
ADAM1A
DLG1-AS1
CROCCP2
PITX1-AS1
LINC00705
SENCR
STX18-AS1
MIR647
MIR554
PRKCQ-AS1
ZNRD1ASP
FLVCR1-DT
FAM172BP
SPRY4-AS1
MIR3142HG
LINC00393
SDHAP1
SDHAP2
ESPNP
CDRT8
C2CD4D-AS1
HCG25
MIR623
MELTF-AS1
MIR3936HG
DNM1P35
WAKMAR2
ZNF337-AS1
LINC00709
NCF4-AS1
HLA-DQB3
LINC01063
MUC20-OT1
ETS1-AS1
LNCRNA-IUR
LINC02240
LINC02098
MIR4686
DNM1P34
LOC100506406
FOSL2-AS1
LINC02044
OR7E62P
RPL21P124
RERE-AS1
ATP6V1B1-AS1
AQP5-AS1
DCAF8-DT
PITPNM2-AS1
PSMB8-AS1
LOC100130744
LINC01991
RPS17P2
SEMA6A-AS2
TDRKH-AS1
TDGF1P2
DMXL1-DT
LINC02341
LINC02648
LINC01149
MIR6731
PTPRK-AS1
RFX5-AS1
SDHAP4
LOC100996583
ZNF652-AS1
LOC100129603
HLA-U
ITGB8-AS1
RPL32P23
RPLP0P3
RPS10P6
RPS27P25
RPL31P12
SOCAR
LINC02676
LINC02571
LINC02773
ENSG00000252840
ENSG00000200753
ENSG00000221083
ENSG00000225643
ENSG00000234084
ENSG00000248993
ENSG00000255422
LOC101927243
LOC101927770
LOC105376805
ENSG00000250264
H2AC5P
MTCO3P1
KRT8P46
RUNX3-AS1
SNRPGP7
AKR1D1P1
ALDH7A1P4
ETV7-AS1
CCR12P
LRRC37A15P
LINC02177
LINC02863
RN7SL688P
RPL21P81
ARF1P2
ENSG00000254928
ENSG00000255060
ENSG00000259202
ENSG00000269621
ENSG00000270210
TRN-GTT4-1
ENSG00000206649
ENSG00000226645
ENSG00000229971
ENSG00000233411
ENSG00000234793
ENSG00000244151
ENSG00000250186
ENSG00000250948
ENSG00000254027
ENSG00000202533
ENSG00000203392
ENSG00000217455
ENSG00000224077
ENSG00000224269
ENSG00000224374
ENSG00000226375
ENSG00000227938
ENSG00000230732
ENSG00000232807
ENSG00000236352
ENSG00000248969
ENSG00000251867
ENSG00000254980
ENSG00000262039
ENSG00000270640
YWHAQP6
LOC101928272
ENSG00000224645
ENSG00000225744
ENSG00000228334
ENSG00000229299
ENSG00000232937
ENSG00000234389
ENSG00000255946
ENSG00000256364
ENSG00000256569
ENSG00000257870
ENSG00000260271
ENSG00000272462
RNU6-1228P
RLIMP1
RNA5SP443
RNU1-150P
RNU6-979P
RANP3
PSMD10P3
ENSG00000253238
ENSG00000259177
ENSG00000199867
ENSG00000222529
ENSG00000255605
ENSG00000223643
ENSG00000235862
ENSG00000262020
ENSG00000285016
LOC101928279
ENSG00000223808
GAPDHP54
RN7SL474P
TREHP1
EEF1A1P27
AIMP1P2
RN7SKP297
RNU7-130P
SETP16
ENSG00000283782
ENSG00000286863
ENSG00000287937
ENSG00000201451
ENSG00000223837
ENSG00000237371
ENSG00000228037
ENSG00000274092
ENSG00000280878
lnc-MAP3K7-3
lnc-TNFAIP3-1
ENSG00000231324
ENSG00000245869
ENSG00000260274
ENSG00000272162
ENSG00000273160
ENSG00000287023
IFITM3P5
THAP12P4
piR-43107-023
NONHSAG043563.2
lnc-ABO-33
lnc-ETS1-8
lnc-FLI1-3
lnc-AKR1C2-3-002
HSALNG0000677
ENSG00000288542
ENSG00000285551
ENSG00000197670
ENSG00000239783
ENSG00000254851
ENSG00000255093
ENSG00000277938
ENSG00000285842
ENSG00000286518
ENSG00000287218
ENSG00000235241
ENSG00000236864
LOC107986649
lnc-POLD3-7
lnc-SMARCE1-1
lnc-TFDP2-12
lnc-BCL6-7
lnc-CD247-1
lnc-DTWD2-15
lnc-FAM76B-1
lnc-SMARCE1-2
lnc-VPS37C-3
lnc-VWA8-7
lnc-MEGF6-3
lnc-OR13C9-2
lnc-RPP25-3
lnc-TEF-1
lnc-UBAC2-4
lnc-PRKCQ-3
NONHSAG018964.2
lnc-MMEL1-1
lnc-MPHOSPH9-2
lnc-PXYLP1-3
lnc-TNFSF18-1
lnc-IL1A-3
lnc-HLA-DMA-2
lnc-HLA-DQB1-2
lnc-IRF1-1
ENSG00000224431
lnc-APOA1-4
lnc-CREB5-4
lnc-FAM109A-5
HSALNG0135257
L13304-010
lnc-CARD11-5
lnc-CDC42BPA-5
lnc-CEP19-1
lnc-FOSL2-2
RF00017-1167
RF00017-7460
piR-33458
piR-42324
piR-39701-054
piR-50443-559
piR-38351-029
piR-50437-440
piR-49732-033
piR-32214-183
piR-33614-024
piR-45012-054
piR-48553-160
piR-35516
piR-46002-146
piR-51137-089
NONHSAG024039.2
NONHSAG031908.2
NONHSAG041785.2
NONHSAG045982.2
HSALNG0091393
HSALNG0091400
HSALNG0091590
L13304-032
lnc-BRAP-1
HSALNG0017888
HSALNG0031446
HSALNG0032010-001
HSALNG0033906
HSALNG0066495
HSALNG0073211
HSALNG0085720
HSALNG0026811
HSALNG0026812
HSALNG0031444
HSALNG0041149
HSALNG0059112
HSALNG0109576
HSALNG0130833-002
L13304-025
lnc-FAM109A-1
HSALNG0031449
HSALNG0044846
HSALNG0087578
HSALNG0031953
HSALNG0049430
HSALNG0075965
HSALNG0078328
HSALNG0087584
HSALNG0013864
HSALNG0036090
HSALNG0036091
HSALNG0036089
HSALNG0049436
HSALNG0062314
HSALNG0073935
HSALNG0088091-001
HSALNG0088091-002
HSALNG0088092
HSALNG0088094
HSALNG0022773
HSALNG0075913
HSALNG0087581
LOC105369325
ENSG00000288990
AB372574
HSALNG0004423
HSALNG0007916
HE855948
HSALNG0008504
FJ601684-088
HE856132
HSALNG0007192-001
ENSG00000285552
ENSG00000285616
ENSG00000285837
LOC100128721
LOC100216346
LOC105372579
LOC105373023
LOC107986589
LOC105369308
LOC105378797
LOC105374724
LOC105377891
lnc-NDFIP1-1
lnc-RAB5B-2
lnc-ZBTB10-4
MN296981
HSALNG0130838
L13715-023
lnc-SMARCE1-4
lnc-SUFU-1
lnc-TNFRSF14-3
lnc-TNFSF18-4
MN296792
lnc-PADI1-5
lnc-SLC15A3-2
lnc-TLR1-1
lnc-POP5-3
lnc-PPCDC-1
lnc-TFDP2-13
MN297833
NONHSAG009596.2
lnc-LPP-8
lnc-TOR3A-1
lnc-TTC33-6
MN298214
lnc-ITGB8-5
lnc-KIN-10
lnc-KLF5-11
HSALNG0008232
ENSG00000249626
ENSG00000254478
HSALNG0116381
L13715-019
lnc-ATP10B-2
lnc-BATF3-4
lnc-C15orf39-2
lnc-ERRFI1-4
lnc-GJA10-23
HSALNG0105356
HSALNG0130835
HSALNG0130934
L13713-173
lnc-ADGRD2-2
lnc-AKR1C2-3-001
lnc-ANGPTL1-5
lnc-APOA2-2
lnc-CDK2AP1-1
lnc-DNAJB7-2
lnc-GATA3-19-001
lnc-GATA3-19-002
lnc-GATA3-20
piR-60146-129
RF00017-1685
RF00017-4513
RF00017-5575
RF00017-847
RF00017-949
piR-59218
RF00017-029
piR-57133-490
piR-61289-077
RF00017-3884
RF00017-960
RF00017-2701
RF00017-511
RF00017-7611
piR-55194-195
RF00017-4535
RF00026-971
piR-59241
piR-59591
piR-59907-030
RF00017-1218
RF00017-306
RF00017-6730
LOC105371081
piR-36588-004
piR-37170-024
piR-43106-052
piR-38716-085
piR-44855
piR-32382
piR-36362-005
piR-37560
piR-38580-086
piR-40352
piR-48799-021
piR-50136
piR-50437-154
piR-36365-003
piR-36365-004
piR-38216
piR-38872-001
NONHSAG031521.2
HSALNG0091478
ENSG00000253237
HSALNG0056490
HSALNG0066497
HSALNG0073210
HSALNG0085721
HSALNG0032006
HSALNG0040324
HSALNG0107249
KR153194-030
HSALNG0023718
HSALNG0085719
HSALNG0049449
HSALNG0023719
HSALNG0053673
HSALNG0087119
HSALNG0087120
HSALNG0107248
LOC102723444
ENSG00000289398
ENSG00000289093
ENSG00000260152
LOC105377347
LOC105378327
LOC107984408
LOC105379185
LOC105375130
LOC105373117
LOC105376374
LOC105376375
LOC101928512
lnc-ZPBP2-3
HSALNG0131670
HSALNG0131671
lnc-ZNF286A-13
MN309005
HSALNG0007917
HSALNG0010383
HSALNG0010381
HSALNG0010382
ENSG00000279322
HSALNG0109575
HSALNG0125418
HSALNG0129374
HSALNG0129375
lnc-BOC-1
HSALNG0109581
HSALNG0114031
piR-52473
piR-53096
piR-53412
RF00017-1201
RF00994-258
RF00994-270
piR-54025
piR-58297-114
piR-56905
piR-58557-051
piR-59258
RF00017-6735
RF00026-1060
RF00017-7459
RF00017-6733
LOC105370790
piR-42613-003
piR-32023-024
piR-42491-196
piR-39488-281
HSALNG0121975
HSALNG0045165
HSALNG0049448
HSALNG0066501
HSALNG0088729
HSALNG0015837
HSALNG0032557
HSALNG0025039
HSALNG0114758
HSALNG0114759
LOC107985101
ENSG00000289306
LOC107986073
LOC105371498
MN309174-433
piR-57460-460
RF00017-3552
RF00017-4542
RF00017-7356
LOC107984976
ESR2
STK11
KCNA3
MKI67
MIR1-1
MIR19A
PLAUR
CTNNB1
XCR1
UGT1A3
SERPIND1
NECTIN1
ADIPOR1
S100A4
RCBTB1
GSN
OXGR1
EPHX1
TRIM22
RPE65
SLC26A2
KLK4
MOGS
KLK5
SLC35A3
ALG6
SLC27A1
ALG11
ALG14
SLC35C1
DSC1
KLK14
TMEM165
DCD
SPINK9
CDK1
CCL25
ANO1
HGF
ABCG2
CD300A
FABP5
IRF3
ACKR3
ADRA1B
PPOX
SART1
PNMT
ERVK-6
FPR2
TTN
CLU
F11R
MIR124-1
TAS2R14
S100A9
SLC6A2
PGD
SCN2A
SCN1A
UGT2B7
KCNC2
MMP7
HMGCR
FGF2
KLK11
MIR16-1
MET
CDKN2B
[truncated: 160 more rows]

## Sheet: Functional enrichment
Table S4. Functional enrichment
# background genes	# genes	category	chart color	description	FDR value	genes	network.SUID	nodes.SUID	p-value	PMID	term name	transferred FDR value	year
24	16	COMPARTMENTS		interleukin-12 complex	1.18e-20	CD4|IL2|IFNG|IL4|IL5|IL1B|IFNA1|IL18|CSF2|IL13|CXCL8|IL17A|IL6|CD8A|TNF|IL10	124	720|543|765|453|408|717|630|606|309|414|354|741|690|333|714|387	5.13e-24		GOCC:0043514	1.99281	0
782	42	COMPARTMENTS		Integral component of plasma membrane	8.72e-20	CD4|IL2RB|GLRA2|IL2|GRM6|IL4|IL5|HCN2|TRPM4|P2RX3|IL1B|STAT3|TRPV5|EGFR|IL18|TLR3|CSF2|SCNN1G|IL13|HCN1|IFNLR1|CALCA|P2RX2|IL17A|TRPV6|CD2|CD40LG|TLR4|IL2RG|P2RY4|IL2RA|INS|TRPM2|CACNA1I|IL6|CD8A|TNF|MME|KCNC3|AKT1|ENSP00000459962|AMY2A	124	720|747|360|543|561|453|408|327|357|372|717|648|483|723|606|501|309|507|414|471|582|621|555|741|435|687|534|759|753|570|762|615|315|567|690|333|714|678|528|735|627|699	7.55e-23		GOCC:0005887	1.90595	0
841	43	COMPARTMENTS		Intrinsic component of plasma membrane	9.92e-20	CD4|IL2RB|GLRA2|IL2|GRM6|IL4|IL5|OPRD1|HCN2|TRPM4|P2RX3|IL1B|STAT3|TRPV5|EGFR|IL18|TLR3|CSF2|SCNN1G|IL13|HCN1|IFNLR1|CALCA|P2RX2|IL17A|TRPV6|CD2|CD40LG|TLR4|IL2RG|P2RY4|IL2RA|INS|TRPM2|CACNA1I|IL6|CD8A|TNF|MME|KCNC3|AKT1|ENSP00000459962|AMY2A	124	720|747|360|543|561|453|408|411|327|357|372|717|648|483|723|606|501|309|507|414|471|582|621|555|741|435|687|534|759|753|570|762|615|315|567|690|333|714|678|528|735|627|699	1.29e-22		GOCC:0031226	1.90035	0
1456	54	COMPARTMENTS		Integral component of membrane	1.39e-19	CD4|TRPM5|IL2RB|GLRA2|IL2|GRM6|IL4|IL5|HCN2|TRPM4|G6PC|CDH1|P2RX3|IL1B|STAT3|TRPV5|EGFR|IL18|CATSPER3|TLR3|CSF2|SCNN1G|IL13|HCN1|IFNLR1|CALCA|P2RX2|IL17A|TAS1R3|HTR3A|TRPV6|CD2|CD40LG|CACNA1B|TLR4|IL2RG|P2RY4|IL2RA|TH|INS|TRPM2|BCL2|CACNA1I|IL6|CD8A|TNF|TRPV4|MME|KCNC3|AKT1|ENSP00000459962|FPR2|ABCB1|AMY2A	124	720|672|747|360|543|561|453|408|327|357|612|348|372|717|648|483|723|606|393|501|309|507|414|471|582|621|555|741|642|330|435|687|534|639|759|753|570|762|597|615|315|513|567|690|333|714|405|678|528|735|627|708|465|699	2.41e-22		GOCC:0016021	1.8857	0
985	45	COMPARTMENTS		Extracellular space	3.17e-19	CD4|GSR|MPO|CCL2|IL2|IFNG|IL4|IL5|CTSD|CHI3L1|SPX|CDH1|IL1B|BCHE|KNG1|AMBP|EGFR|IFNA1|IL18|ALB|CSF2|SCNN1G|IL13|CXCL8|GBA|TAC1|CSF1|CALCA|PLA2G6|IL17A|ACTB|SRC|HBD|CD9|G6PD|INS|IL6|CD8A|TNF|IL10|MME|MSMP|ABCB1|PHB|AMY2A	124	720|402|324|771|543|765|453|408|660|318|450|348|717|636|549|519|723|630|606|732|309|507|414|354|510|477|363|621|600|741|750|744|696|657|468|615|690|333|714|387|678|579|465|366|699	8.01e-22		GOCC:0005615	1.84989	0
1552	55	COMPARTMENTS		Intrinsic component of membrane	3.17e-19	CD4|TRPM5|IL2RB|GLRA2|IL2|GRM6|IL4|IL5|OPRD1|HCN2|TRPM4|G6PC|CDH1|P2RX3|IL1B|STAT3|TRPV5|EGFR|IL18|CATSPER3|TLR3|CSF2|SCNN1G|IL13|HCN1|IFNLR1|CALCA|P2RX2|IL17A|TAS1R3|HTR3A|TRPV6|CD2|CD40LG|CACNA1B|TLR4|IL2RG|P2RY4|IL2RA|TH|INS|TRPM2|BCL2|CACNA1I|IL6|CD8A|TNF|TRPV4|MME|KCNC3|AKT1|ENSP00000459962|FPR2|ABCB1|AMY2A	124	720|672|747|360|543|561|453|408|411|327|357|612|348|372|717|648|483|723|606|393|501|309|507|414|471|582|621|555|741|642|330|435|687|534|639|759|753|570|762|597|615|315|513|567|690|333|714|405|678|528|735|627|708|465|699	6.85e-22		GOCC:0031224	1.84989	0
3531	80	COMPARTMENTS		Plasma membrane	1.91e-18	CD4|TRPM5|IL2RB|GLRA2|IL2|GRM6|IL4|IL5|OPRD1|HCN2|TRPM4|CDH1|SGCA|ATRN|MAPK3|PRKCQ|P2RX3|IL1B|STAT3|KNG1|AMBP|TRPV5|ANK1|EGFR|IL18|CATSPER3|HMGCR|TLR3|CSF2|SCNN1G|TRPV3|IL13|HCN1|CASP3|TRPM7|TRPM8|CSF1|IFNLR1|CALCA|NME1|P2RX2|IL17A|TAS1R3|HTR3A|TRPV6|TRPM6|CD2|CD40LG|JUN|CACNA1B|SRC|TLR4|IL2RG|P2RY4|TRPM3|IL2RA|TH|SGCB|JAK2|CD9|GPRC5C|G6PD|INS|TRPM2|CACNA1I|IL6|CD8A|ATP2B1|TNF|GPI|TRPV4|MME|KCNC3…	124	720|672|747|360|543|561|453|408|411|327|357|348|540|618|729|417|372|717|648|549|519|483|432|723|606|393|675|501|309|507|459|414|471|495|588|486|363|582|621|576|555|741|642|330|435|492|687|534|768|639|744|759|753|570|369|762|597|462|396|657|444|468|615|315|567|690|333|480|714|702|405|678|528|423|735|627|708|465|366|699	5.8e-21		GOCC:0005886	1.7719	0
3688	81	COMPARTMENTS		Cell periphery	5.52e-18	CD4|TRPM5|IL2RB|GLRA2|IL2|GRM6|IL4|IL5|OPRD1|HCN2|TRPM4|CDH1|SGCA|ATRN|MAPK3|PRKCQ|P2RX3|IL1B|STAT3|KNG1|AMBP|TRPV5|ANK1|EGFR|IL18|CATSPER3|HMGCR|ALB|TLR3|CSF2|SCNN1G|TRPV3|IL13|HCN1|CASP3|TRPM7|TRPM8|CSF1|IFNLR1|CALCA|NME1|P2RX2|IL17A|TAS1R3|HTR3A|TRPV6|TRPM6|CD2|CD40LG|JUN|CACNA1B|SRC|TLR4|IL2RG|P2RY4|TRPM3|IL2RA|TH|SGCB|JAK2|CD9|GPRC5C|G6PD|INS|TRPM2|CACNA1I|IL6|CD8A|ATP2B1|TNF|GPI|TRPV4|MME|K…	124	720|672|747|360|543|561|453|408|411|327|357|348|540|618|729|417|372|717|648|549|519|483|432|723|606|393|675|732|501|309|507|459|414|471|495|588|486|363|582|621|576|555|741|642|330|435|492|687|534|768|639|744|759|753|570|369|762|597|462|396|657|444|468|615|315|567|690|333|480|714|702|405|678|528|423|735|627|708|465|366|699	1.91e-20		GOCC:0071944	1.72581	0
420	30	COMPARTMENTS		Receptor complex	3.85e-17	CD4|TRPM5|IL2RB|IL2|IL4|IL5|P2RX3|IL1B|STAT3|EGFR|IL18|CSF2|TRPV3|IL13|IFNLR1|CALCA|P2RX2|IL17A|TAS1R3|HTR3A|TLR4|IL2RA|GPRC5C|INS|IL6|CD8A|IL10|AKT1|CYP1B1|AMY2A	124	720|672|747|543|453|408|372|717|648|723|606|309|459|414|582|621|555|741|642|330|759|762|444|615|690|333|387|735|633|699	1.5e-19		GOCC:0043235	1.64145	0
23	13	COMPARTMENTS		NF-kappaB complex	1.2e-16	CCL2|IL1B|STAT3|TP53|CXCL8|PTGS2|JUN|TLR4|RELA|IL6|TNF|IL10|AKT1	124	771|717|648|726|354|438|768|759|756|690|714|387|735	5.18e-19		GOCC:0071159	1.59208	0
5657	98	COMPARTMENTS		Membrane	2.68e-16	CD4|TRPM5|IL2RB|GLRA2|IL2|GRM6|IL4|IL5|OPRD1|CTSD|CAT|HCN2|TRPM4|G6PC|CDH1|SGCA|ATRN|UCP1|MAPK3|PRKCQ|P2RX3|TYR|IL1B|OSBP|STAT3|KNG1|AMBP|TRPV5|ANK1|EGFR|IL18|CATSPER3|HMGCR|TLR3|CSF2|SCNN1G|CYP2A6|TRPV3|IL13|HCN1|CASP3|GBA|SLC17A8|TRPM7|TRPM8|CSF1|IFNLR1|CALCA|NME1|NLRP3|CYP3A4|P2RX2|IL17A|TAS1R3|HTR3A|ACTB|TRPV6|TRPM6|MTOR|PTGS2|CD2|CD40LG|JUN|CACNA1B|SRC|TLR4|IL2RG|P2RY4|TRPM3|IL2RA|TH|SGCB|JA…	124	720|672|747|360|543|561|453|408|411|660|681|327|357|612|348|540|618|666|729|417|372|651|717|669|648|549|519|483|432|723|606|393|675|501|309|507|564|459|414|471|495|510|645|588|486|363|582|621|576|378|456|555|741|642|330|750|435|492|345|438|687|534|768|639|744|759|753|570|369|762|597|462|396|657|444|468|351|615|315|513|342|567|690|333|339|480|714|702|405|678|528|423|735|627|708|465|366|699	1.28e-18		GOCC:0016020	1.55719	0
675	34	COMPARTMENTS		Plasma membrane protein complex	2.3e-15	CD4|IL2RB|IL2|IL4|IL5|HCN2|CDH1|SGCA|IL1B|STAT3|EGFR|IL18|CATSPER3|HMGCR|CSF2|IL13|HCN1|CASP3|IFNLR1|CALCA|IL17A|HTR3A|CACNA1B|TLR4|IL2RA|SGCB|INS|CACNA1I|IL6|CD8A|KCNC3|AKT1|ABCB1|AMY2A	124	720|747|543|453|408|327|348|540|717|648|723|606|393|675|309|414|471|495|582|621|741|330|639|759|762|462|615|567|690|333|528|735|465|699	1.19e-17		GOCC:0098797	1.46383	0
2035	56	COMPARTMENTS		Extracellular region	4.28e-15	CD4|GSR|MPO|EPX|CCL2|IL2|IFNG|IL4|IL5|CTSD|CHI3L1|SPX|CDH1|IL1B|BCHE|KNG1|AMBP|EGFR|IFNA1|IL18|ALB|CSF2|SCNN1G|IL13|PRSS27|CXCL8|CASP3|GBA|TAC1|CSF1|IL25|CASP9|CALCA|PLA2G6|HEXDC|TSLP|IL17A|ACTB|TPM3|NGF|CD40LG|SRC|HBD|CD9|G6PD|INS|HPSE|IL6|CD8A|TNF|IL10|MME|MSMP|ABCB1|PHB|AMY2A	124	720|402|324|624|771|543|765|453|408|660|318|450|348|717|636|549|519|723|630|606|732|309|507|414|552|354|495|510|477|363|504|390|621|600|663|498|741|750|489|711|534|744|696|657|468|615|342|690|333|714|387|678|579|465|366|699	2.41e-17		GOCC:0005576	1.43686	0
247	21	COMPARTMENTS		Plasma membrane signaling receptor complex	4.37e-13	CD4|IL2RB|IL2|IL4|IL5|IL1B|STAT3|IL18|CSF2|IL13|IFNLR1|CALCA|IL17A|HTR3A|TLR4|IL2RA|INS|IL6|CD8A|AKT1|AMY2A	124	720|747|543|453|408|717|648|606|309|414|582|621|741|330|759|762|615|690|333|735|699	2.65e-15		GOCC:0098802	1.23595	0
1321	41	COMPARTMENTS		Membrane protein complex	5.56e-12	CD4|IL2RB|GLRA2|IL2|IL4|IL5|HCN2|TRPM4|CDH1|SGCA|IL1B|STAT3|EGFR|IL18|CATSPER3|HMGCR|CSF2|SCNN1G|IL13|HCN1|CASP3|IFNLR1|CALCA|IL17A|HTR3A|MTOR|CACNA1B|TLR4|IL2RA|TH|SGCB|INS|BCL2|CACNA1I|IL6|CD8A|KCNC3|AKT1|ABCB1|PHB|AMY2A	124	720|747|360|543|453|408|327|357|348|540|717|648|723|606|393|675|309|507|414|471|495|582|621|741|330|345|639|759|762|597|462|615|513|567|690|333|528|735|465|366|699	3.61e-14		GOCC:0098796	1.12549	0
14	9	COMPARTMENTS		interleukin-23 complex	9.72e-12	CD4|IL2|IL4|IL1B|IL13|IL17A|IL6|TNF|IL10	124	720|543|453|717|414|741|690|714|387	6.73e-14		GOCC:0070743	1.10123	0
13853	146	COMPARTMENTS		Cellular anatomical entity	4.14e-11	CD4|TRPM5|IL2RB|GLRA2|DCTN6|GSR|MPO|EPX|CCL2|IL2|IFNG|GRM6|IL4|IL5|ODC1|OPRD1|CTSD|CAT|DAZL|HCN2|TRPM4|MAP3K10|G6PC|CHI3L1|SPX|CDH1|SGCA|ATRN|UCP1|MAPK3|PRKCQ|P2RX3|TYR|IL1B|OSBP|OSGEPL1|BCHE|STAT3|KNG1|AMBP|TRPV5|ANK1|PLCZ1|TP53|EGFR|IFNA1|IL18|BICD1|CATSPER3|GGPS1|CA3|HMGCR|HPGDS|ALB|TLR3|CSF2|SCNN1G|CYP2A6|TRPV3|AXIN2|IL13|PRSS27|CXCL8|HCN1|CASP3|GBA|SLC17A8|TRPM7|TAC1|TRPM8|CSF1|IFNLR1|IL25|C…	124	720|672|747|360|399|402|324|624|771|543|765|561|453|408|531|411|660|681|447|327|357|429|612|318|450|348|540|618|666|729|417|372|651|717|669|693|636|648|549|519|483|432|573|726|723|630|606|426|393|441|525|675|684|732|501|309|507|564|459|585|414|552|354|471|495|510|645|588|477|486|363|582|504|390|621|600|576|378|663|456|498|516|522|738|555|741|642|330|750|435|384|594|492|345|438|489|687|711|534|768…	3.05e-13		GOCC:0110165	1.0383	0
22	9	COMPARTMENTS		Transforming growth factor beta complex	2.02e-10	CD4|IL2|IL4|IL1B|IL17A|IL6|CD8A|TNF|IL10	124	720|543|453|717|741|690|333|714|387	1.57e-12		GOCC:0099126	0.969465	0
52	11	COMPARTMENTS		Immunoglobulin complex	2.6e-10	CD4|IL2|IL4|IL5|ALB|IL13|TSLP|IL6|CD8A|TNF|IL10	124	720|543|453|408|732|414|498|690|333|714|387	2.14e-12		GOCC:0019814	0.958503	0
2051	46	COMPARTMENTS		Vesicle	6.11e-09	CD4|MPO|EPX|CTSD|CAT|CHI3L1|SPX|CDH1|MAPK3|TYR|BCHE|KNG1|AMBP|EGFR|BICD1|CATSPER3|ALB|TLR3|SCNN1G|CASP3|GBA|SLC17A8|CASP9|HEXDC|TUBB4B|JAK1|ACTB|MTOR|NGF|SRC|TLR4|TH|JAK2|CD9|GPRC5C|G6PD|INS|TRPM2|HPSE|IRAK4|GPI|MME|AKT1|FPR2|ABCB1|PHB	124	720|324|624|660|681|318|450|348|729|651|636|549|519|723|426|393|732|501|507|495|510|645|390|663|522|738|750|345|711|744|759|597|396|657|444|468|615|315|342|339|702|678|735|708|465|366	5.29e-11		GOCC:0031982	0.821396	0
12	7	COMPARTMENTS		IgA immunoglobulin complex	8.28e-09	CD4|IL4|IL5|ALB|IL6|CD8A|IL10	124	720|453|408|732|690|333|387	7.53e-11		GOCC:0071745	0.808197	0
5142	78	COMPARTMENTS		Protein-containing complex	1.93e-08	CD4|TRPM5|IL2RB|GLRA2|DCTN6|GSR|CCL2|IL2|IFNG|IL4|IL5|DAZL|HCN2|TRPM4|SPX|CDH1|SGCA|P2RX3|IL1B|OSGEPL1|STAT3|TP53|EGFR|IFNA1|IL18|CATSPER3|GGPS1|HMGCR|ALB|TLR3|CSF2|SCNN1G|TRPV3|AXIN2|IL13|CXCL8|HCN1|CASP3|CSF1|IFNLR1|CASP9|CALCA|NLRP3|TSLP|P2RX2|IL17A|TAS1R3|HTR3A|ACTB|MTOR|PTGS2|TPM3|JUN|CACNA1B|TLR4|IL2RA|HBD|TH|SGCB|CD9|GPRC5C|INS|BCL2|HPSE|RELA|CACNA1I|IL6|CD8A|TNF|GPI|IL10|CASP1|KCNC3|AKT1|…	124	720|672|747|360|399|402|771|543|765|453|408|447|327|357|450|348|540|372|717|693|648|726|723|630|606|393|441|675|732|501|309|507|459|585|414|354|471|495|363|582|390|621|378|498|555|741|642|330|750|345|438|489|768|639|759|762|696|597|462|657|444|615|513|342|756|567|690|333|714|702|387|474|528|735|465|633|366|699	1.83e-10		GOCC:0032991	0.771444	0
13	6	COMPARTMENTS		IgE immunoglobulin complex	5.36e-07	CD4|IL4|IL5|IL13|TSLP|IL10	124	720|453|408|414|498|387	5.33e-09		GOCC:0071742	0.627084	0
14	6	COMPARTMENTS		IgG immunoglobulin complex	7.29e-07	CD4|IL2|IL4|IL5|CD8A|IL10	124	720|543|453|408|333|387	7.57e-09		GOCC:0071735	0.613727	0
6	5	COMPARTMENTS		interleukin-2 receptor complex	1.16e-06	CD4|IL2RB|IL2|IL2RA|CD8A	124	720|747|543|762|333	1.25e-08		GOCC:0005893	0.593554	0
444	18	COMPARTMENTS		Extracellular vesicle	2.25e-06	MPO|CTSD|CHI3L1|CDH1|KNG1|AMBP|ALB|SCNN1G|CASP3|GBA|CASP9|HEXDC|ACTB|SRC|CD9|MME|ABCB1|PHB	124	324|660|318|348|549|519|732|507|495|510|390|663|750|744|657|678|465|366	2.54e-08		GOCC:1903561	0.564782	0
451	18	COMPARTMENTS		Extracellular organelle	2.73e-06	MPO|CTSD|CHI3L1|CDH1|KNG1|AMBP|ALB|SCNN1G|CASP3|GBA|CASP9|HEXDC|ACTB|SRC|CD9|MME|ABCB1|PHB	124	324|660|318|348|549|519|732|507|495|510|390|663|750|744|657|678|465|366	3.19e-08		GOCC:0043230	0.556384	0
9	5	COMPARTMENTS		Tubulin complex	4.39e-06	TP53|ALB|CASP3|ACTB|AKT1	124	726|732|495|750|735	5.32e-08		GOCC:0045298	0.535754	0
3080	51	COMPARTMENTS		Endomembrane system	8.96e-06	CD4|MPO|EPX|GRM6|CTSD|CAT|TRPM4|G6PC|CHI3L1|SPX|CDH1|MAPK3|OSBP|BCHE|KNG1|ANK1|EGFR|BICD1|CATSPER3|HMGCR|ALB|TLR3|CYP2A6|GBA|SLC17A8|TRPM8|CSF1|NLRP3|CYP3A4|TUBB4B|JAK1|MTOR|PTGS2|NGF|SRC|TLR4|TH|JAK2|CD9|FZR1|INS|TRPM2|BCL2|HPSE|IL6|IRAK4|GPI|MME|CALU|FPR2|PHB	124	720|324|624|561|660|681|357|612|318|450|348|729|669|636|549|432|723|426|393|675|732|501|564|510|645|486|363|378|456|522|738|345|438|711|744|759|597|396|657|351|615|315|513|342|690|339|702|678|321|708|366	1.12e-07		GOCC:0012505	0.504769	0
1709	35	COMPARTMENTS		Cytoplasmic vesicle	1.38e-05	CD4|MPO|EPX|CTSD|CAT|CHI3L1|SPX|CDH1|MAPK3|TYR|BCHE|KNG1|EGFR|CATSPER3|ALB|TLR3|SLC17A8|TUBB4B|JAK1|MTOR|NGF|SRC|TLR4|TH|JAK2|CD9|GPRC5C|INS|TRPM2|HPSE|IRAK4|GPI|MME|FPR2|PHB	124	720|324|624|660|681|318|450|348|729|651|636|549|723|393|732|501|645|522|738|345|711|744|759|597|396|657|444|615|315|342|339|702|678|708|366	1.79e-07		GOCC:0031410	0.486012	0
1711	35	COMPARTMENTS		Intracellular vesicle	1.38e-05	CD4|MPO|EPX|CTSD|CAT|CHI3L1|SPX|CDH1|MAPK3|TYR|BCHE|KNG1|EGFR|CATSPER3|ALB|TLR3|SLC17A8|TUBB4B|JAK1|MTOR|NGF|SRC|TLR4|TH|JAK2|CD9|GPRC5C|INS|TRPM2|HPSE|IRAK4|GPI|MME|FPR2|PHB	124	720|324|624|660|681|318|450|348|729|651|636|549|723|393|732|501|645|522|738|345|711|744|759|597|396|657|444|615|315|342|339|702|678|708|366	1.84e-07		GOCC:0097708	0.486012	0
266	13	COMPARTMENTS		Side of membrane	2.37e-05	CD4|IL2RB|CDH1|ANK1|CD2|SRC|TLR4|IL2RG|TH|G6PD|CD8A|AKT1|ABCB1	124	720|747|348|432|687|744|759|753|597|468|333|735|465	3.28e-07		GOCC:0098552	0.462525	0
368	15	COMPARTMENTS		Extracellular exosome	2.59e-05	MPO|CTSD|CHI3L1|CDH1|KNG1|AMBP|ALB|SCNN1G|GBA|ACTB|SRC|CD9|MME|ABCB1|PHB	124	324|660|318|348|549|519|732|507|510|750|744|657|678|465|366	3.7e-07		GOCC:0070062	0.45867	0
15	5	COMPARTMENTS		BAX complex	2.69e-05	TP53|CASP3|CASP9|ACTB|AKT1	124	726|495|390|750|735	3.96e-07		GOCC:0097144	0.457025	0
18	5	COMPARTMENTS		BCL-2 complex	5.57e-05	TP53|CASP3|CASP9|ACTB|AKT1	124	726|495|390|750|735	8.44e-07		GOCC:0097148	0.425414	0
7	4	COMPARTMENTS		interleukin-27 complex	7.45e-05	CD4|IL17A|IL6|IL10	124	720|741|690|387	1.16e-06		GOCC:0070744	0.412784	0
8	4	COMPARTMENTS		C-fiber	0.00011	KNG1|TAC1|CALCA|ENSP00000459962	124	549|477|621|627	1.73e-06		GOCC:0044299	0.395861	0
23	5	COMPARTMENTS		Bcl-2 family protein complex	0.00015	TP53|CASP3|CASP9|ACTB|AKT1	124	726|495|390|750|735	2.39e-06		GOCC:0097136	0.382391	0
181	10	COMPARTMENTS		Membrane raft	0.00017	CD4|CTSD|CDH1|MAPK3|EGFR|TRPM8|SRC|CD8A|TNF|MME	124	720|660|348|729|723|486|744|333|714|678	2.79e-06		GOCC:0045121	0.376955	0
182	10	COMPARTMENTS		Membrane microdomain	0.00017	CD4|CTSD|CDH1|MAPK3|EGFR|TRPM8|SRC|CD8A|TNF|MME	124	720|660|348|729|723|486|744|333|714|678	2.93e-06		GOCC:0098857	0.376955	0
1219	26	COMPARTMENTS		Whole membrane	0.00025	CD4|CTSD|CAT|CDH1|MAPK3|TYR|EGFR|HMGCR|TLR3|GBA|SLC17A8|TRPM8|MTOR|PTGS2|SRC|TLR4|TH|CD9|TRPM2|BCL2|HPSE|CD8A|IRAK4|TNF|MME|FPR2	124	720|660|681|348|729|651|723|675|501|510|645|486|345|438|744|759|597|657|315|513|342|333|339|714|678|708	4.44e-06		GOCC:0098805	0.360206	0
11	4	COMPARTMENTS		Mucus layer	0.00026	CD4|IL4|IL5|IL13	124	720|453|408|414	4.68e-06		GOCC:0070701	0.358503	0
11	4	COMPARTMENTS		Nitric-oxide synthase complex	0.00026	IL1B|PTGS2|IL6|TNF	124	717|438|690|714	4.68e-06		GOCC:1903958	0.358503	0
196	10	COMPARTMENTS		Membrane region	0.00028	CD4|CTSD|CDH1|MAPK3|EGFR|TRPM8|SRC|CD8A|TNF|MME	124	720|660|348|729|723|486|744|333|714|678	5.48e-06		GOCC:0098589	0.355284	0
785	20	COMPARTMENTS		Secretory vesicle	0.00028	MPO|EPX|CTSD|CAT|CHI3L1|SPX|BCHE|KNG1|CATSPER3|ALB|SLC17A8|TUBB4B|NGF|CD9|INS|TRPM2|HPSE|GPI|MME|FPR2	124	324|624|660|681|318|450|636|549|393|732|645|522|711|657|615|315|342|702|678|708	5.29e-06		GOCC:0099503	0.355284	0
12	4	COMPARTMENTS		Protease inhibitor complex	0.00031	ALB|CASP3|ACTB|CASP1	124	732|495|750|474	6.21e-06		GOCC:0097179	0.350864	0
12	4	COMPARTMENTS		Peptidase inhibitor complex	0.00031	ALB|CASP3|ACTB|CASP1	124	732|495|750|474	6.21e-06		GOCC:1904090	0.350864	0
13	4	COMPARTMENTS		NLRP3 inflammasome complex	0.00039	IL1B|IL18|NLRP3|CASP1	124	717|606|378|474	8.07e-06		GOCC:0072559	0.340894	0
14	4	COMPARTMENTS		IgM immunoglobulin complex	0.00049	CD4|IL4|ALB|CD8A	124	720|453|732|333	1.03e-05		GOCC:0071753	0.33098	0
15	4	COMPARTMENTS		T cell receptor complex	0.0006	CD4|IL2|IL17A|CD8A	124	720|543|741|333	1.3e-05		GOCC:0042101	0.322185	0
704	18	COMPARTMENTS		Secretory granule	0.0007	MPO|EPX|CTSD|CAT|CHI3L1|SPX|BCHE|KNG1|CATSPER3|ALB|TUBB4B|CD9|INS|TRPM2|HPSE|GPI|MME|FPR2	124	324|624|660|681|318|450|636|549|393|732|522|657|615|315|342|702|678|708	1.55e-05		GOCC:0030141	0.31549	0
4	3	COMPARTMENTS		Gamma-delta t cell receptor complex	0.00072	CD4|IL17A|CD8A	124	720|741|333	1.63e-05		GOCC:0042106	0.314267	0
335	12	COMPARTMENTS		Transporter complex	0.00087	GLRA2|HCN2|TRPM4|CATSPER3|SCNN1G|HCN1|HTR3A|CACNA1B|INS|CACNA1I|KCNC3|ABCB1	124	360|327|357|393|507|471|330|639|615|567|528|465	1.99e-05		GOCC:1990351	0.306048	0
18	4	COMPARTMENTS		Inflammasome complex	0.001	IL1B|IL18|NLRP3|CASP1	124	717|606|378|474	2.4e-05		GOCC:0061702	0.3	0
7871	88	COMPARTMENTS		Cytoplasm	0.0011	CD4|DCTN6|GSR|MPO|EPX|GRM6|ODC1|CTSD|CAT|DAZL|TRPM4|MAP3K10|CHI3L1|SPX|CDH1|UCP1|MAPK3|PRKCQ|TYR|IL1B|OSBP|OSGEPL1|BCHE|STAT3|KNG1|ANK1|PLCZ1|TP53|EGFR|IL18|BICD1|CATSPER3|GGPS1|CA3|HMGCR|HPGDS|ALB|TLR3|CYP2A6|AXIN2|CASP3|GBA|SLC17A8|CSF1|CASP9|CALCA|PLA2G6|NME1|NLRP3|CYP3A4|STAT5A|TUBB4B|JAK1|ACTB|C1orf116|MTOR|PTGS2|TPM3|NGF|SRC|TLR4|HBD|TH|JAK2|CD9|GPRC5C|G6PD|FZR1|MAPK8|INS|TRPM2|BCL2|HPSE|RE…	124	720|399|402|324|624|561|531|660|681|447|357|429|318|450|348|666|729|417|651|717|669|693|636|648|549|432|573|726|723|606|426|393|441|525|675|684|732|501|564|585|495|510|645|363|390|621|600|576|378|456|516|522|738|750|594|345|438|489|711|744|759|696|597|396|657|444|468|351|603|615|315|513|342|756|690|339|381|702|678|579|474|654|321|735|708|633|366|699	2.52e-05		GOCC:0005737	0.295861	0
104	7	COMPARTMENTS		External side of plasma membrane	0.0011	CD4|IL2RB|CD2|TLR4|IL2RG|CD8A|ABCB1	124	720|747|687|759|753|333|465	2.77e-05		GOCC:0009897	0.295861	0
5	3	COMPARTMENTS		Superoxide dismutase complex	0.0011	GSR|CASP3|IL6	124	402|495|690	2.59e-05		GOCC:1902693	0.295861	0
5	3	COMPARTMENTS		PTEN phosphatase complex	0.0011	TP53|MTOR|AKT1	124	726|345|735	2.59e-05		GOCC:1990455	0.295861	0
1045	22	COMPARTMENTS		Cell junction	0.0012	GLRA2|CDH1|MAPK3|OSBP|BCHE|EGFR|SLC17A8|CALCA|JAK1|HTR3A|ACTB|NGF|SRC|TH|JAK2|CD9|MAPK8|ATP2B1|TRPV4|MME|ENSP00000459962|PHB	124	360|348|729|669|636|723|645|621|738|330|750|711|744|597|396|657|603|480|405|678|627|366	3.21e-05		GOCC:0030054	0.292082	0
193	9	COMPARTMENTS		Cation channel complex	0.0012	HCN2|TRPM4|CATSPER3|SCNN1G|HCN1|HTR3A|CACNA1B|CACNA1I|KCNC3	124	327|357|393|507|471|330|639|567|528	3.22e-05		GOCC:0034703	0.292082	0
295	11	COMPARTMENTS		Transmembrane transporter complex	0.0012	GLRA2|HCN2|TRPM4|CATSPER3|SCNN1G|HCN1|HTR3A|CACNA1B|CACNA1I|KCNC3|ABCB1	124	360|327|357|393|507|471|330|639|567|528|465	3.13e-05		GOCC:1902495	0.292082	0
150	8	COMPARTMENTS		Endoplasmic reticulum lumen	0.0013	MAPK3|KNG1|ALB|CSF1|PTGS2|INS|IL6|CALU	124	729|549|732|363|438|615|690|321	3.61e-05		GOCC:0005788	0.288606	0
248	10	COMPARTMENTS		Ion channel complex	0.0014	GLRA2|HCN2|TRPM4|CATSPER3|SCNN1G|HCN1|HTR3A|CACNA1B|CACNA1I|KCNC3	124	360|327|357|393|507|471|330|639|567|528	3.84e-05		GOCC:0034702	0.285387	0
197	9	COMPARTMENTS		Collagen-containing extracellular matrix	0.0014	CD4|IL2|IL4|IL1B|IL17A|IL6|CD8A|TNF|IL10	124	720|543|453|717|741|690|333|714|387	3.75e-05		GOCC:0062023	0.285387	0
6	3	COMPARTMENTS		Phosphatidylinositol phosphate phosphatase complex	0.0014	TP53|MTOR|AKT1	124	726|345|735	3.86e-05		GOCC:1904144	0.285387	0
253	10	COMPARTMENTS		Extracellular matrix	0.0016	CD4|IL2|IL4|CHI3L1|IL1B|IL17A|IL6|CD8A|TNF|IL10	124	720|543|453|318|717|741|690|333|714|387	4.52e-05		GOCC:0031012	0.279588	0
7	3	COMPARTMENTS		AIM2 inflammasome complex	0.0019	IL18|NLRP3|CASP1	124	606|378|474	5.49e-05		GOCC:0097169	0.272125	0
2919	42	COMPARTMENTS		Cytosol	0.0024	DCTN6|GSR|ODC1|CAT|MAPK3|PRKCQ|IL1B|OSBP|STAT3|ANK1|PLCZ1|TP53|IL18|GGPS1|HPGDS|ALB|AXIN2|CASP3|CASP9|PLA2G6|NME1|NLRP3|STAT5A|TUBB4B|JAK1|ACTB|MTOR|TPM3|SRC|HBD|TH|JAK2|G6PD|MAPK8|INS|RELA|IRAK4|MAPK9|GPI|CASP1|AKT1|CYP1B1	124	399|402|531|681|729|417|717|669|648|432|573|726|606|441|684|732|585|495|390|600|576|378|516|522|738|750|345|489|744|696|597|396|468|603|615|756|339|381|702|474|735|633	7e-05		GOCC:0005829	0.261979	0
26	4	COMPARTMENTS		Cell wall	0.0029	IL1B|TLR4|IL6|TNF	124	717|759|690|714	8.58e-05		GOCC:0005618	0.25376	0
9	3	COMPARTMENTS		Survivin complex	0.0033	STAT3|TP53|CASP3	124	648|726|495	9.95e-05		GOCC:1990713	0.248149	0
240	9	COMPARTMENTS		Vesicle lumen	0.0052	MPO|CTSD|CHI3L1|KNG1|EGFR|ALB|TUBB4B|INS|HPSE	124	324|660|318|549|723|732|522|615|342	0.00016		GOCC:0031983	0.2284	0
61	5	COMPARTMENTS		External encapsulating structure	0.0055	IL1B|ALB|TLR4|IL6|TNF	124	717|732|759|690|714	0.00017		GOCC:0030312	0.225964	0
433	12	COMPARTMENTS		Cell surface	0.0066	CD4|IL2RB|EGFR|CD2|CD40LG|TLR4|IL2RG|CD8A|TNF|MME|ABCB1|PHB	124	720|747|723|687|534|759|753|333|714|678|465|366	0.00021		GOCC:0009986	0.218046	0
499	13	COMPARTMENTS		Synapse	0.0066	GLRA2|BCHE|SLC17A8|CALCA|HTR3A|ACTB|NGF|TH|MAPK8|ATP2B1|MME|ENSP00000459962|PHB	124	360|636|645|621|330|750|711|597|603|480|678|627|366	0.00021		GOCC:0045202	0.218046	0
112	6	COMPARTMENTS		Cytoplasmic side of plasma membrane	0.0105	CDH1|ANK1|SRC|TH|G6PD|AKT1	124	348|432|744|597|468|735	0.00034		GOCC:0009898	0.197881	0
676	15	COMPARTMENTS		Plasma membrane region	0.0111	CDH1|MAPK3|TRPV5|ANK1|EGFR|NME1|P2RX2|HTR3A|SRC|CD8A|ATP2B1|KCNC3|ENSP00000459962|ABCB1|PHB	124	348|729|483|432|723|576|555|330|744|333|480|528|627|465|366	0.00037		GOCC:0098590	0.195468	0
2	2	COMPARTMENTS		Heterochromatin domain	0.0111	ALB|INS	124	732|615	0.00036		GOCC:1990343	0.195468	0
116	6	COMPARTMENTS		Blood microparticle	0.0121	BCHE|KNG1|AMBP|ALB|ACTB|HBD	124	636|549|519|732|750|696	0.00041		GOCC:0072562	0.191721	0
2219	32	COMPARTMENTS		Organelle membrane	0.018	CD4|GRM6|CTSD|CAT|G6PC|UCP1|TYR|OSBP|EGFR|HMGCR|TLR3|CYP2A6|GBA|SLC17A8|TRPM8|NLRP3|CYP3A4|MTOR|PTGS2|SRC|TLR4|TH|CD9|GPRC5C|FZR1|INS|TRPM2|BCL2|HPSE|IRAK4|FPR2|PHB	124	720|561|660|681|612|666|651|669|723|675|501|564|510|645|486|378|456|345|438|744|759|597|657|444|351|615|315|513|342|339|708|366	0.00062		GOCC:0031090	0.174473	0
235	8	COMPARTMENTS		Cytoplasmic vesicle lumen	0.0199	MPO|CTSD|CHI3L1|KNG1|ALB|TUBB4B|INS|HPSE	124	324|660|318|549|732|522|615|342	0.00069		GOCC:0060205	0.170115	0
182	7	COMPARTMENTS		Oxidoreductase complex	0.0214	GSR|IL1B|ALB|CASP3|PTGS2|IL6|TNF	124	402|717|732|495|438|690|714	0.00075		GOCC:1990204	0.166959	0
184	7	COMPARTMENTS		Presynapse	0.0225	SLC17A8|CALCA|ACTB|NGF|TH|MME|PHB	124	645|621|750|711|597|678|366	0.0008		GOCC:0098793	0.164782	0
656	14	COMPARTMENTS		Endosome	0.0234	CD4|CTSD|CDH1|MAPK3|EGFR|TLR3|JAK1|SRC|TLR4|JAK2|INS|IRAK4|MME|PHB	124	720|660|348|729|723|501|738|744|759|396|615|339|678|366	0.00084		GOCC:0005768	0.163078	0
1416	23	COMPARTMENTS		Bounding membrane of organelle	0.0241	CD4|GRM6|CTSD|CAT|TYR|OSBP|EGFR|HMGCR|TLR3|GBA|SLC17A8|NLRP3|MTOR|PTGS2|TLR4|TH|CD9|INS|TRPM2|BCL2|HPSE|IRAK4|FPR2	124	720|561|660|681|651|669|723|675|501|510|645|378|345|438|759|597|657|615|315|513|342|339|708	0.00088		GOCC:0098588	0.161798	0
4	2	COMPARTMENTS		Retrotransposon nucleocapsid	0.0245	CD4|CD8A	124	720|333	0.0009		GOCC:0000943	0.161083	0
4	2	COMPARTMENTS		interleukin-6 receptor complex	0.0245	STAT3|IL6	124	648|690	0.0009		GOCC:0005896	0.161083	0
4	2	COMPARTMENTS		interleukin-4 receptor complex	0.0245	IL4|IL13	124	453|414	0.0009		GOCC:0016516	0.161083	0
4	2	COMPARTMENTS		Apoptotic body	0.0245	CASP3|CASP9	124	495|390	0.0009		GOCC:0097189	0.161083	0
136	6	COMPARTMENTS		Cytoplasmic side of membrane	0.0245	CDH1|ANK1|SRC|TH|G6PD|AKT1	124	348|432|744|597|468|735	0.00091		GOCC:0098562	0.161083	0
22	3	COMPARTMENTS		Hemoglobin complex	0.0248	ALB|HBD|INS	124	732|696|615	0.00096		GOCC:0005833	0.160555	0
5	2	COMPARTMENTS		pre-T cell receptor complex	0.0319	CD4|CD8A	124	720|333	0.0013		GOCC:0043384	0.149621	0
5	2	COMPARTMENTS		Catalase complex	0.0319	GSR|ALB	124	402|732	0.0013		GOCC:0062151	0.149621	0
5	2	COMPARTMENTS		HCN channel complex	0.0319	HCN2|HCN1	124	327|471	0.0013		GOCC:0098855	0.149621	0
25	3	COMPARTMENTS		Sodium channel complex	0.0332	TRPM4|SCNN1G|CACNA1I	124	357|507|567	0.0014		GOCC:0034706	0.147886	0
6	2	COMPARTMENTS		Alpha-beta t cell receptor complex	0.0405	CD4|CD8A	124	720|333	0.0017		GOCC:0042105	0.139254	0
6	2	COMPARTMENTS		Apoptosome	0.0405	CASP3|CASP9	124	495|390	0.0017		GOCC:0043293	0.139254	0
6	2	COMPARTMENTS		NLRP1 inflammasome complex	0.0405	NLRP3|CASP1	124	378|474	0.0017		GOCC:0072558	0.139254	0
565	12	COMPARTMENTS		Neuron projection	0.0484	BCHE|KNG1|SLC17A8|TAC1|CALCA|PTGS2|NGF|TH|MAPK8|MME|KCNC3|ENSP00000459962	124	636|549|645|477|621|438|711|597|603|678|528|627	0.0021		GOCC:0043005	0.131515	0
7	2	COMPARTMENTS		interleukin-1 receptor complex	0.0497	IL1B|TLR4	124	717|759	0.0021		GOCC:0045323	0.130364	0
7	2	COMPARTMENTS		Taste receptor complex	0.0497	TRPM5|TAS1R3	124	672|642	0.0021		GOCC:1903768	0.130364	0
263	26	DISEASES		Respiratory system disease	1.29e-16	CD4|MPO|IL2|IFNG|IL4|IL5|CHI3L1|IL1B|TP53|EGFR|IFNA1|ALB|TLR3|CSF2|IL13|CXCL8|TAC1|NLRP3|TSLP|MTOR|CD2|IL6|CD8A|TNF|IL10|AKT1	124	720|324|543|765|453|408|318|717|726|723|630|732|501|309|414|354|477|378|498|345|687|690|333|714|387|735	2.95e-20		DOID:1579	1.58894	0
4452	88	DISEASES		Disease of anatomical entity	2.41e-16	CD4|IL2RB|GSR|MPO|CCL2|IL2|IFNG|GRM6|IL4|IL5|CTSD|DAZL|TRPM4|CHI3L1|CDH1|SGCA|UCP1|PRKCQ|P2RX3|TYR|IL1B|STAT3|KNG1|ANK1|PLCZ1|TP53|EGFR|IFNA1|IL18|PLBD2|ALB|TLR3|CSF2|SCNN1G|TRPV3|AXIN2|IL13|CXCL8|HCN1|CASP3|GBA|SLC17A8|TRPM7|TAC1|TRPM8|CSF1|CASP9|CALCA|PLA2G6|NLRP3|TSLP|TUBB4B|JAK1|P2RX2|IL17A|ACTB|C1orf116|MTOR|TPM3|CD2|NGF|CD40LG|CACNA1B|TLR4|IL2RG|IL2RA|HBD|TH|SGCB|JAK2|PAX3|G6PD|INS|IL6|CD8A…	124	720|747|402|324|771|543|765|561|453|408|660|447|357|318|348|540|666|417|372|651|717|648|549|432|573|726|723|630|606|537|732|501|309|507|459|585|414|354|471|495|510|645|588|477|486|363|390|621|600|378|498|522|738|555|741|750|594|345|489|687|711|534|639|759|753|762|696|597|462|396|705|468|615|690|333|480|714|702|405|387|678|474|528|423|735|627|465|633	1.11e-19		DOID:7	1.5618	0
5921	100	DISEASES		Disease	3.28e-15	CD4|IL2RB|GSR|MPO|CCL2|IL2|IFNG|GRM6|IL4|IL5|ODC1|OPRD1|CTSD|CAT|DAZL|TRPM4|G6PC|CHI3L1|CDH1|SGCA|UCP1|PRKCQ|P2RX3|TYR|IL1B|BCHE|STAT3|KNG1|ANK1|PLCZ1|TP53|EGFR|IFNA1|IL18|PLBD2|ALB|TLR3|CSF2|SCNN1G|CYP2A6|TRPV3|AXIN2|IL13|CXCL8|HCN1|CASP3|GBA|SLC17A8|TRPM7|TAC1|TRPM8|CSF1|CASP9|CALCA|PLA2G6|NLRP3|TSLP|TUBB4B|JAK1|P2RX2|IL17A|ACTB|C1orf116|TRPM6|MTOR|TPM3|CD2|NGF|CD40LG|JUN|CACNA1B|SRC|TLR4|IL2RG…	124	720|747|402|324|771|543|765|561|453|408|531|411|660|681|447|357|612|318|348|540|666|417|372|651|717|636|648|549|432|573|726|723|630|606|537|732|501|309|507|564|459|585|414|354|471|495|510|645|588|477|486|363|390|621|600|378|498|522|738|555|741|750|594|492|345|489|687|711|534|768|639|744|759|753|762|696|597|462|396|705|468|615|513|690|333|480|714|702|405|387|678|474|528|423|321|735|627|465|633|366	2.25e-18		DOID:4	1.44841	0
206	22	DISEASES		Lower respiratory tract disease	5.92e-15	CD4|MPO|IFNG|IL4|IL5|CHI3L1|IL1B|TP53|EGFR|ALB|TLR3|CSF2|IL13|CXCL8|NLRP3|TSLP|MTOR|IL6|CD8A|TNF|IL10|AKT1	124	720|324|765|453|408|318|717|726|723|732|501|309|414|354|378|498|345|690|333|714|387|735	6.49e-18		DOID:0050161	1.42277	0
611	33	DISEASES		Immune system disease	5.92e-15	CD4|IL2RB|MPO|CCL2|IL2|IFNG|IL4|IL5|PRKCQ|TYR|IL1B|STAT3|KNG1|TP53|IL18|IL13|NLRP3|TSLP|IL17A|ACTB|CD2|CD40LG|IL2RG|IL2RA|INS|IL6|CD8A|TNF|IL10|MME|CASP1|AKT1|ABCB1	124	720|747|324|771|543|765|453|408|417|651|717|648|549|726|606|414|378|498|741|750|687|534|753|762|615|690|333|714|387|678|474|735|465	5.43e-18		DOID:2914	1.42277	0
426	28	DISEASES		Primary immunodeficiency disease	1.56e-14	CD4|IL2RB|MPO|CCL2|IL2|IFNG|IL4|PRKCQ|TYR|IL1B|STAT3|KNG1|IL18|IL13|NLRP3|IL17A|ACTB|CD2|CD40LG|IL2RG|IL2RA|INS|IL6|CD8A|TNF|IL10|CASP1|ABCB1	124	720|747|324|771|543|765|453|417|651|717|648|549|606|414|378|741|750|687|534|753|762|615|690|333|714|387|474|465	2.14e-17		DOID:612	1.38069	0
481	29	DISEASES		Skin disease	2.93e-14	CD4|MPO|CCL2|IL2|IFNG|IL4|IL5|TRPM4|UCP1|TYR|IL1B|KNG1|TP53|EGFR|ALB|SCNN1G|TRPV3|IL13|TSLP|IL17A|ACTB|NGF|IL2RA|G6PD|INS|CD8A|TNF|IL10|AKT1	124	720|324|771|543|765|453|408|357|666|651|717|549|726|723|732|507|459|414|498|741|750|711|762|468|615|333|714|387|735	4.7e-17		DOID:37	1.35331	0
294	24	DISEASES		Autoimmune disease	2.98e-14	CD4|IL2RB|MPO|CCL2|IL2|IFNG|IL4|PRKCQ|TYR|IL1B|STAT3|IL18|IL13|NLRP3|IL17A|ACTB|CD2|IL2RA|INS|IL6|TNF|IL10|CASP1|ABCB1	124	720|747|324|771|543|765|453|417|651|717|648|606|414|378|741|750|687|762|615|690|714|387|474|465	5.45e-17		DOID:417	1.35258	0
510	29	DISEASES		Gastrointestinal system disease	9.87e-14	CD4|CCL2|IFNG|IL4|IL5|CDH1|IL1B|STAT3|TP53|EGFR|IFNA1|PLBD2|ALB|AXIN2|CXCL8|CASP3|TAC1|TSLP|IL17A|MTOR|TLR4|JAK2|INS|IL6|CD8A|TNF|IL10|AKT1|ABCB1	124	720|771|765|453|408|348|717|648|726|723|630|537|732|585|354|495|477|498|741|345|759|396|615|690|333|714|387|735|465	2.04e-16		DOID:77	1.30057	0
172	19	DISEASES		Lung disease	2.99e-13	CD4|MPO|IFNG|IL4|IL5|IL1B|TP53|EGFR|ALB|TLR3|CSF2|CXCL8|NLRP3|MTOR|IL6|CD8A|TNF|IL10|AKT1	124	720|324|765|453|408|717|726|723|732|501|309|354|378|345|690|333|714|387|735	7.53e-16		DOID:850	1.25243	0
181	19	DISEASES		Intestinal disease	6.46e-13	CD4|CCL2|IFNG|IL4|IL5|CDH1|IL1B|STAT3|TP53|EGFR|ALB|TAC1|IL17A|JAK2|IL6|TNF|IL10|AKT1|ABCB1	124	720|771|765|453|408|348|717|648|726|723|732|477|741|396|690|714|387|735|465	1.78e-15		DOID:5295	1.21898	0
52	12	DISEASES		Inflammatory bowel disease	2.8e-11	CD4|CCL2|IFNG|IL5|IL1B|STAT3|IL17A|JAK2|IL6|TNF|IL10|ABCB1	124	720|771|765|408|717|648|741|396|690|714|387|465	8.34e-14		DOID:0050589	1.05528	0
38	11	DISEASES		Bronchial disease	3.47e-11	CD4|IL4|IL5|CHI3L1|IL1B|IL13|CXCL8|TSLP|IL6|CD8A|TNF	124	720|453|408|318|717|414|354|498|690|333|714	1.11e-13		DOID:1176	1.04597	0
170	17	DISEASES		Autoimmune disease of musculoskeletal system	3.53e-11	IL2RB|CCL2|IL2|IFNG|IL4|PRKCQ|TYR|IL1B|IL18|IL13|IL17A|ACTB|CD2|IL2RA|IL6|TNF|IL10	124	747|771|543|765|453|417|651|717|606|414|741|750|687|762|690|714|387	1.21e-13		DOID:0060032	1.04522	0
1012	35	DISEASES		Disease of cellular proliferation	5.54e-11	CD4|MPO|IL2|IL4|CDH1|TYR|IL1B|STAT3|TP53|EGFR|PLBD2|ALB|CASP3|CSF1|CALCA|PLA2G6|JAK1|ACTB|MTOR|TPM3|CD2|NGF|JUN|SRC|JAK2|PAX3|INS|BCL2|IL6|CD8A|TNF|IL10|MME|AKT1|PHB	124	720|324|543|453|348|651|717|648|726|723|537|732|495|363|621|600|738|750|345|489|687|711|768|744|396|705|615|513|690|333|714|387|678|735|366	2.03e-13		DOID:14566	1.02565	0
409	23	DISEASES		Hematopoietic system disease	1.14e-10	CD4|GSR|MPO|IL2|IL4|IL5|IL1B|KNG1|ANK1|TP53|IL13|JAK1|IL17A|ACTB|C1orf116|CD2|HBD|JAK2|G6PD|CD8A|GPI|IL10|MME	124	720|402|324|543|453|408|717|549|432|726|414|738|741|750|594|687|696|396|468|333|702|387|678	4.42e-13		DOID:74	0.99431	0
895	32	DISEASES		Cancer	2.73e-10	CD4|MPO|IL2|IL4|CDH1|TYR|IL1B|STAT3|TP53|EGFR|ALB|CASP3|CALCA|PLA2G6|JAK1|ACTB|MTOR|TPM3|CD2|NGF|JUN|SRC|JAK2|PAX3|BCL2|IL6|CD8A|TNF|IL10|MME|AKT1|PHB	124	720|324|543|453|348|651|717|648|726|723|732|495|621|600|738|750|345|489|687|711|768|744|396|705|513|690|333|714|387|678|735|366	1.13e-12		DOID:162	0.956384	0
22	9	DISEASES		Colitis	3.62e-10	CD4|IFNG|IL1B|STAT3|IL17A|IL6|TNF|IL10|ABCB1	124	720|765|717|648|741|690|714|387|465	1.57e-12		DOID:0060180	0.944129	0
25	9	DISEASES		Pneumonia	8.77e-10	CD4|IL5|IL1B|ALB|CXCL8|IL6|CD8A|TNF|IL10	124	720|408|717|732|354|690|333|714|387	4.02e-12		DOID:552	0.9057	0
60	11	DISEASES		Allergic disease	1.75e-09	CD4|IL2|IFNG|IL4|IL5|IL1B|IL13|TSLP|CD8A|TNF|IL10	124	720|543|765|453|408|717|414|498|333|714|387	8.44e-12		DOID:1205	0.875696	0
28	9	DISEASES		Asthma	1.85e-09	CD4|IL4|IL5|CHI3L1|IL1B|IL13|TSLP|IL6|TNF	124	720|453|408|318|717|414|498|690|714	9.34e-12		DOID:2841	0.873283	0
317	19	DISEASES		Disease by infectious agent	3.76e-09	CD4|IL2|IFNG|IL4|IL5|ODC1|IL1B|STAT3|IFNA1|ALB|IL13|CXCL8|IL17A|TLR4|G6PD|IL6|CD8A|TNF|IL10	124	720|543|765|453|408|531|717|648|630|732|414|354|741|759|468|690|333|714|387	1.98e-11		DOID:0050117	0.842481	0
1074	33	DISEASES		Musculoskeletal system disease	4.49e-09	CD4|IL2RB|CCL2|IL2|IFNG|IL4|SGCA|PRKCQ|TYR|IL1B|TP53|EGFR|IL18|TLR3|IL13|TAC1|CSF1|CALCA|NLRP3|IL17A|ACTB|TPM3|CD2|NGF|IL2RA|SGCB|PAX3|IL6|CD8A|TNF|TRPV4|IL10|MME	124	720|747|771|543|765|453|540|417|651|717|726|723|606|501|414|477|363|621|378|741|750|489|687|711|762|462|705|690|333|714|405|387|678	2.47e-11		DOID:17	0.834775	0
715	27	DISEASES		Connective tissue disease	4.53e-09	CD4|IL2RB|CCL2|IL2|IFNG|IL4|PRKCQ|TYR|IL1B|TP53|EGFR|IL18|TLR3|IL13|TAC1|CSF1|CALCA|NLRP3|IL17A|CD2|NGF|IL2RA|IL6|CD8A|TNF|TRPV4|IL10	124	720|747|771|543|765|453|417|651|717|726|723|606|501|414|477|363|621|378|741|687|711|762|690|333|714|405|387	2.59e-11		DOID:65	0.83439	0
120	13	DISEASES		Bone inflammation disease	7e-09	IL2RB|IL2|PRKCQ|IL1B|IL18|IL13|TAC1|NLRP3|IL17A|CD2|IL2RA|IL6|TNF	124	747|543|417|717|606|414|477|378|741|687|762|690|714	4.17e-11		DOID:3342	0.81549	0
677	26	DISEASES		Organ system cancer	7.21e-09	CD4|MPO|IL2|IL4|CDH1|TYR|IL1B|STAT3|TP53|EGFR|ALB|CASP3|CALCA|JAK1|ACTB|MTOR|CD2|NGF|JAK2|PAX3|IL6|CD8A|TNF|IL10|MME|AKT1	124	720|324|543|453|348|651|717|648|726|723|732|495|621|738|750|345|687|711|396|705|690|333|714|387|678|735	4.46e-11		DOID:0050686	0.814206	0
72	11	DISEASES		Liver disease	7.65e-09	CD4|IL4|TP53|IFNA1|ALB|CASP3|JAK2|CD8A|TNF|IL10|AKT1	124	720|453|726|630|732|495|396|333|714|387|735	4.91e-11		DOID:409	0.811634	0
108	12	DISEASES		Arthritis	2.77e-08	IL2RB|IL2|PRKCQ|IL1B|IL18|IL13|NLRP3|IL17A|CD2|IL2RA|IL6|TNF	124	747|543|417|717|606|414|378|741|687|762|690|714	1.84e-10		DOID:848	0.755752	0
141	13	DISEASES		Hepatobiliary disease	3.86e-08	CD4|IL4|TP53|EGFR|IFNA1|PLBD2|ALB|CASP3|JAK2|CD8A|TNF|IL10|AKT1	124	720|453|726|723|630|537|732|495|396|333|714|387|735	2.65e-10		DOID:3118	0.741341	0
523	22	DISEASES		Bone disease	4.48e-08	CD4|IL2RB|IL2|IL4|PRKCQ|IL1B|TP53|EGFR|IL18|IL13|TAC1|CSF1|CALCA|NLRP3|IL17A|CD2|NGF|IL2RA|IL6|TNF|TRPV4|IL10	124	720|747|543|453|417|717|726|723|606|414|477|363|621|378|741|687|711|762|690|714|405|387	3.18e-10		DOID:0080001	0.734872	0
71	10	DISEASES		Autoimmune disease of skin and connective tissue	1.07e-07	CCL2|IL2|IFNG|IL4|TYR|IL1B|IL13|IL17A|IL2RA|TNF	124	771|543|765|453|651|717|414|741|762|714	7.82e-10		DOID:0060039	0.697062	0
158	13	DISEASES		Hematologic cancer	1.29e-07	CD4|MPO|IL2|IL4|IL1B|TP53|JAK1|ACTB|CD2|JAK2|CD8A|IL10|MME	124	720|324|543|453|717|726|738|750|687|396|333|387|678	9.72e-10		DOID:2531	0.688941	0
1107	31	DISEASES		Central nervous system disease	1.29e-07	CD4|IL5|CTSD|IL1B|STAT3|TP53|EGFR|ALB|HCN1|CASP3|GBA|TRPM7|TRPM8|CALCA|PLA2G6|NLRP3|IL17A|ACTB|MTOR|NGF|CACNA1B|IL2RA|TH|INS|IL6|CD8A|TNF|TRPV4|IL10|MME|KCNC3	124	720|408|660|717|648|726|723|732|471|495|510|588|486|621|600|378|741|750|345|711|639|762|597|615|690|333|714|405|387|678|528	1.01e-09		DOID:331	0.688941	0
2132	44	DISEASES		Nervous system disease	2.66e-07	CD4|MPO|IFNG|GRM6|IL4|IL5|CTSD|IL1B|STAT3|TP53|EGFR|ALB|IL13|HCN1|CASP3|GBA|SLC17A8|TRPM7|TAC1|TRPM8|CALCA|PLA2G6|NLRP3|TUBB4B|P2RX2|IL17A|ACTB|MTOR|NGF|CACNA1B|TLR4|IL2RA|TH|INS|IL6|CD8A|TNF|TRPV4|IL10|MME|KCNC3|TRPM1|ENSP00000459962|CYP1B1	124	720|324|765|561|453|408|660|717|648|726|723|732|414|471|495|510|645|588|477|486|621|600|378|522|555|741|750|345|711|639|759|762|597|615|690|333|714|405|387|678|528|423|627|633	2.13e-09		DOID:863	0.657512	0
12	6	DISEASES		Rhinitis	4.46e-07	IL2|IL4|IL5|IL13|TAC1|TSLP	124	543|453|408|414|477|498	3.67e-09		DOID:4483	0.635067	0
62	9	DISEASES		Parasitic infectious disease	5.26e-07	CD4|IL4|IL5|ODC1|IL13|G6PD|CD8A|TNF|IL10	124	720|453|408|531|414|468|333|714|387	4.45e-09		DOID:1398	0.627901	0
223	14	DISEASES		Vascular disease	6.63e-07	MPO|CCL2|IL2|IL1B|ALB|CXCL8|CASP3|JAK2|INS|IL6|ATP2B1|TNF|IL10|AKT1	124	324|771|543|717|732|354|495|396|615|690|480|714|387|735	5.77e-09		DOID:178	0.617849	0
27	7	DISEASES		Parasitic protozoa infectious disease	8.15e-07	CD4|IL4|ODC1|G6PD|CD8A|TNF|IL10	124	720|453|531|468|333|714|387	7.28e-09		DOID:2789	0.608884	0
46	8	DISEASES		Alopecia areata	1.02e-06	CCL2|IL2|IFNG|IL4|IL1B|IL13|IL2RA|TNF	124	771|543|765|453|717|414|762|714	9.3e-09		DOID:986	0.59914	0
70	9	DISEASES		Upper respiratory tract disease	1.24e-06	IL2|IL4|IL5|TP53|IL13|TAC1|TSLP|CD2|AKT1	124	543|453|408|726|414|477|498|687|735	1.17e-08		DOID:974	0.590658	0
30	7	DISEASES		Nose disease	1.42e-06	IL2|IL4|IL5|IL13|TAC1|TSLP|CD2	124	543|453|408|414|477|498|687	1.37e-08		DOID:2825	0.584771	0
7	5	DISEASES		Allergic asthma	2.11e-06	CD4|IL4|IL5|IL13|TSLP	124	720|453|408|414|498	2.13e-08		DOID:9415	0.567572	0
105	10	DISEASES		Lymphatic system cancer	2.4e-06	CD4|MPO|IL2|IL4|TP53|ACTB|CD8A|IL10|MME|AKT1	124	720|324|543|453|726|750|333|387|678|735	2.47e-08		DOID:0060073	0.561979	0
19	6	DISEASES		Respiratory allergy	3.11e-06	CD4|IL2|IL4|IL5|IL13|TSLP	124	720|543|453|408|414|498	3.35e-08		DOID:0060496	0.550724	0
84	9	DISEASES		Endocrine gland cancer	4.52e-06	CDH1|TP53|EGFR|ALB|CASP3|CALCA|NGF|CD8A|AKT1	124	348|726|723|732|495|621|711|333|735	4.97e-08		DOID:170	0.534486	0
9	5	DISEASES		Meningitis	4.74e-06	CD4|IL5|NLRP3|IL6|TNF	124	720|408|378|690|714	5.32e-08		DOID:9471	0.532422	0
85	9	DISEASES		Lymphoma	4.76e-06	CD4|MPO|IL2|IL4|TP53|ACTB|CD8A|IL10|MME	124	720|324|543|453|726|750|333|387|678	5.46e-08		DOID:0060058	0.532239	0
10	5	DISEASES		Respiratory failure	6.78e-06	IL1B|ALB|CXCL8|IL6|TNF	124	717|732|354|690|714	7.92e-08		DOID:11162	0.516877	0
10	5	DISEASES		Allergic rhinitis	6.78e-06	IL2|IL4|IL5|IL13|TSLP	124	543|453|408|414|498	7.92e-08		DOID:4481	0.516877	0
10	5	DISEASES		Influenza	6.78e-06	CD4|IFNA1|IL6|CD8A|TNF	124	720|630|690|333|714	7.92e-08		DOID:8469	0.516877	0
23	6	DISEASES		Ischemia	7.08e-06	IL1B|ALB|CASP3|IL6|TNF|AKT1	124	717|732|495|690|714|735	8.75e-08		DOID:326	0.514997	0
12	5	DISEASES		Hepatitis	1.28e-05	CD4|IFNA1|ALB|CD8A|TNF	124	720|630|732|333|714	1.61e-07		DOID:2237	0.489279	0
71	8	DISEASES		Rheumatoid arthritis	1.54e-05	IL2RB|IL2|PRKCQ|IL18|CD2|IL2RA|IL6|TNF	124	747|543|417|606|687|762|690|714	1.98e-07		DOID:7148	0.481248	0
71	8	DISEASES		Leukocyte disease	1.54e-05	CD4|IL2|IL4|IL5|IL13|CD2|CD8A|MME	124	720|543|453|408|414|687|333|678	1.98e-07		DOID:9500	0.481248	0
13	5	DISEASES		Tuberculosis	1.67e-05	CD4|IFNG|CD8A|TNF|IL10	124	720|765|333|714|387	2.22e-07		DOID:399	0.477728	0
4	4	DISEASES		Common cold	1.86e-05	IL4|IL5|IL13|TSLP	124	453|408|414|498	2.51e-07		DOID:10459	0.473049	0
4	4	DISEASES		Pulmonary edema	1.86e-05	IL1B|ALB|IL6|TNF	124	717|732|690|714	2.51e-07		DOID:11396	0.473049	0
315	14	DISEASES		Urinary system disease	2.45e-05	CD4|MPO|IL2|P2RX3|TP53|ALB|SCNN1G|TAC1|MTOR|NGF|INS|CD8A|TNF|MME	124	720|324|543|372|726|732|507|477|345|711|615|333|714|678	3.43e-07		DOID:18	0.461083	0
108	9	DISEASES		Viral infectious disease	2.56e-05	CD4|IL2|STAT3|IFNA1|ALB|IL6|CD8A|TNF|IL10	124	720|543|648|630|732|690|333|714|387	3.63e-07		DOID:934	0.459176	0
5	4	DISEASES		Adult respiratory distress syndrome	3.11e-05	IL1B|CXCL8|IL6|TNF	124	717|354|690|714	4.49e-07		DOID:11394	0.450724	0
5	4	DISEASES		Peritonitis	3.11e-05	IL1B|ALB|IL6|TNF	124	717|732|690|714	4.49e-07		DOID:8283	0.450724	0
5	4	DISEASES		Leishmaniasis	3.11e-05	CD4|IL4|CD8A|IL10	124	720|453|333|387	4.49e-07		DOID:9065	0.450724	0
17	5	DISEASES		Atherosclerosis	4.4e-05	CCL2|IL1B|INS|IL6|TNF	124	771|717|615|690|714	6.65e-07		DOID:1936	0.435655	0
887	23	DISEASES		Sensory system disease	4.61e-05	CD4|IFNG|GRM6|IL4|IL5|TP53|ALB|IL13|SLC17A8|TAC1|NLRP3|TUBB4B|P2RX2|IL17A|ACTB|NGF|TLR4|INS|CD8A|TNF|IL10|TRPM1|CYP1B1	124	720|765|561|453|408|726|732|414|645|477|378|522|555|741|750|711|759|615|333|714|387|423|633	7.18e-07		DOID:0050155	0.43363	0
122	9	DISEASES		Bacterial infectious disease	5.91e-05	CD4|IFNG|ALB|CXCL8|TLR4|IL6|CD8A|TNF|IL10	124	720|765|732|354|759|690|333|714|387	9.47e-07		DOID:104	0.422841	0
454	16	DISEASES		Cardiovascular system disease	5.91e-05	CD4|MPO|CCL2|IL2|TRPM4|IL1B|ALB|CXCL8|CASP3|JAK2|INS|IL6|ATP2B1|TNF|IL10|AKT1	124	720|324|771|543|357|717|732|354|495|396|615|690|480|714|387|735	9.59e-07		DOID:1287	0.422841	0
7	4	DISEASES		Synovitis	6.94e-05	IL1B|CSF1|IL6|TNF	124	717|363|690|714	1.16e-06		DOID:2703	0.415864	0
406	15	DISEASES		Cell type cancer	7.18e-05	IL2|CDH1|TYR|TP53|EGFR|ALB|CALCA|PLA2G6|ACTB|MTOR|CD2|CD8A|TNF|MME|AKT1	124	543|348|651|726|723|732|621|600|750|345|687|333|714|678|735	1.22e-06		DOID:0050687	0.414388	0
63	7	DISEASES		Pancreas disease	7.46e-05	CDH1|TP53|EGFR|CASP9|INS|IL6|AKT1	124	348|726|723|390|615|690|735	1.28e-06		DOID:26	0.412726	0
715	20	DISEASES		Eye disease	7.69e-05	CD4|IFNG|GRM6|IL4|IL5|TP53|ALB|IL13|TAC1|TUBB4B|IL17A|ACTB|NGF|TLR4|INS|CD8A|TNF|IL10|TRPM1|CYP1B1	124	720|765|561|453|408|726|732|414|477|522|741|750|711|759|615|333|714|387|423|633	1.34e-06		DOID:5614	0.411407	0
8	4	DISEASES		Hypereosinophilic syndrome	9.81e-05	CD4|IL4|IL5|IL13	124	720|453|408|414	1.73e-06		DOID:999	0.400833	0
68	7	DISEASES		Uterine disease	0.00011	CD4|IL1B|TP53|CXCL8|IL6|MME|AKT1	124	720|717|726|354|690|678|735	2.05e-06		DOID:345	0.395861	0
45	6	DISEASES		Stomach disease	0.00016	CD4|CDH1|TP53|EGFR|CXCL8|AKT1	124	720|348|726|723|354|735	2.88e-06		DOID:76	0.379588	0
24	5	DISEASES		Crohns disease	0.00016	IL5|STAT3|JAK2|TNF|IL10	124	408|648|396|714|387	2.87e-06		DOID:8778	0.379588	0
74	7	DISEASES		Leukemia	0.00018	CD4|MPO|IL2|IL1B|TP53|CD2|CD8A	124	720|324|543|717|726|687|333	3.46e-06		DOID:1240	0.374473	0
25	5	DISEASES		Colorectal cancer	0.00018	CD4|CDH1|TP53|EGFR|AKT1	124	720|348|726|723|735	3.42e-06		DOID:9256	0.374473	0
283	12	DISEASES		Reproductive system disease	0.0002	CD4|DAZL|CDH1|IL1B|STAT3|PLCZ1|TP53|CXCL8|INS|IL6|MME|AKT1	124	720|447|348|717|648|573|726|354|615|690|678|735	3.89e-06		DOID:15	0.369897	0
11	4	DISEASES		Atopic dermatitis	0.00024	IL4|IL5|IL13|TSLP	124	453|408|414|498	4.68e-06		DOID:3310	0.361979	0
11	4	DISEASES		Periodontitis	0.00024	IL1B|CXCL8|IL6|TNF	124	717|354|690|714	4.68e-06		DOID:824	0.361979	0
152	9	DISEASES		Anemia	0.00027	CD4|GSR|ANK1|IL17A|C1orf116|HBD|JAK2|G6PD|GPI	124	720|402|432|741|594|696|396|468|702	5.23e-06		DOID:2355	0.356864	0
12	4	DISEASES		Malaria	0.00031	CD4|G6PD|CD8A|IL10	124	720|468|333|387	6.21e-06		DOID:12365	0.350864	0
12	4	DISEASES		Cystitis	0.00031	P2RX3|ALB|TAC1|NGF	124	372|732|477|711	6.21e-06		DOID:1679	0.350864	0
118	8	DISEASES		Artery disease	0.00033	CCL2|IL1B|ALB|CXCL8|INS|IL6|ATP2B1|TNF	124	771|717|732|354|615|690|480|714	6.97e-06		DOID:0050828	0.348149	0
13	4	DISEASES		Ulcerative colitis	0.00038	IFNG|TNF|IL10|ABCB1	124	765|714|387|465	8.07e-06		DOID:8577	0.342022	0
739	19	DISEASES		Brain disease	0.00038	CD4|IL1B|TP53|EGFR|ALB|HCN1|CASP3|TRPM8|CALCA|PLA2G6|ACTB|MTOR|CACNA1B|TH|INS|IL6|CD8A|MME|KCNC3	124	720|717|726|723|732|471|495|486|621|600|750|345|639|597|615|690|333|678|528	8.18e-06		DOID:936	0.342022	0
122	8	DISEASES		Mouth disease	0.0004	CD4|IL1B|TP53|AXIN2|CXCL8|MTOR|IL6|TNF	124	720|717|726|585|354|345|690|714	8.78e-06		DOID:403	0.339794	0
31	5	DISEASES		Parasitic helminthiasis infectious disease	0.0004	CD4|IL4|IL5|IL13|IL10	124	720|453|408|414|387	8.71e-06		DOID:883	0.339794	0
3	3	DISEASES		Interstitial cystitis	0.00043	P2RX3|TAC1|NGF	124	372|477|711	9.36e-06		DOID:13949	0.336653	0
3	3	DISEASES		Pulmonary tuberculosis	0.00043	CD4|IFNG|TNF	124	720|765|714	9.36e-06		DOID:2957	0.336653	0
58	6	DISEASES		Bladder disease	0.00049	P2RX3|TP53|ALB|TAC1|NGF|MME	124	372|726|732|477|711|678	1.1e-05		DOID:365	0.33098	0
33	5	DISEASES		Autoimmune disease of gastrointestinal tract	0.0005	CD4|IFNG|TNF|IL10|ABCB1	124	720|765|714|387|465	1.14e-05		DOID:0060031	0.330103	0
33	5	DISEASES		Esophageal disease	0.0005	CD4|IL5|TP53|ALB|TSLP	124	720|408|726|732|498	1.14e-05		DOID:6050	0.330103	0
35	5	DISEASES		Interstitial lung disease	0.00063	CD4|IL1B|TLR3|NLRP3|CD8A	124	720|717|501|378|333	1.48e-05		DOID:3082	0.320066	0
4	3	DISEASES		Chorioamnionitis	0.00069	IL1B|CXCL8|IL6	124	717|354|690	1.63e-05		DOID:0050697	0.316115	0
177	9	DISEASES		Female reproductive system disease	0.00069	CD4|CDH1|IL1B|TP53|CXCL8|INS|IL6|MME|AKT1	124	720|348|717|726|354|615|690|678|735	1.68e-05		DOID:229	0.316115	0
4	3	DISEASES		Cutaneous leishmaniasis	0.00069	CD4|IL4|IL10	124	720|453|387	1.63e-05		DOID:9111	0.316115	0
4	3	DISEASES		Visceral leishmaniasis	0.00069	CD4|IL4|IL10	124	720|453|387	1.63e-05		DOID:9146	0.316115	0
4	3	DISEASES		Pulmonary eosinophilia	0.00069	IL4|IL5|IL13	124	453|408|414	1.63e-05		DOID:9498	0.316115	0
4	3	DISEASES		Toxoplasmosis	0.00069	CD4|CD8A|IL10	124	720|333|387	1.63e-05		DOID:9965	0.316115	0
1163	24	DISEASES		Autosomal dominant disease	0.00074	TRPM4|CDH1|IL1B|STAT3|TP53|SCNN1G|TRPV3|SLC17A8|CALCA|PLA2G6|NLRP3|P2RX2|IL17A|C1orf116|MTOR|TLR4|PAX3|INS|TRPV4|MME|CASP1|KCNC3|AKT1|CYP1B1	124	357|348|717|648|726|507|459|645|621|600|378|555|741|594|345|759|705|615|405|678|474|528|735|633	1.86e-05		DOID:0050736	0.313077	0
462	14	DISEASES		Neurodegenerative disease	0.00095	CD4|CTSD|STAT3|GBA|TRPM7|PLA2G6|IL17A|NGF|IL2RA|TH|IL6|TRPV4|MME|KCNC3	124	720|660|648|510|588|600|741|711|762|597|690|405|678|528	2.45e-05		DOID:1289	0.302228	0
18	4	DISEASES		Liver cancer	0.00095	TP53|ALB|CASP3|AKT1	124	726|732|495|735	2.4e-05		DOID:3571	0.302228	0
2323	37	DISEASES		Autosomal genetic disease	0.001	GRM6|TRPM4|CDH1|SGCA|TYR|IL1B|STAT3|KNG1|PLCZ1|TP53|SCNN1G|TRPV3|CXCL8|SLC17A8|CALCA|PLA2G6|NLRP3|P2RX2|IL17A|C1orf116|MTOR|TPM3|NGF|CD40LG|TLR4|IL2RA|HBD|SGCB|PAX3|INS|TRPV4|MME|CASP1|KCNC3|TRPM1|AKT1|CYP1B1	124	561|357|348|540|651|717|648|549|573|726|507|459|354|645|621|600|378|555|741|594|345|489|711|534|759|762|696|462|705|615|405|678|474|528|423|735|633	2.63e-05		DOID:0050739	0.3	0
5	3	DISEASES		Sarcoidosis	0.001	CD4|CD8A|TNF	124	720|333|714	2.59e-05		DOID:11335	0.3	0
5	3	DISEASES		Lymphopenia	0.001	CD4|IL2|CD8A	124	720|543|333	2.59e-05		DOID:614	0.3	0
5	3	DISEASES		Diabetic neuropathy	0.001	NGF|INS|ENSP00000459962	124	711|615|627	2.59e-05		DOID:9743	0.3	0
19	4	DISEASES		Lung non-small cell carcinoma	0.0011	TP53|EGFR|TNF|AKT1	124	726|723|714|735	2.89e-05		DOID:3908	0.295861	0
297	11	DISEASES		Retinal disease	0.0012	CD4|GRM6|TP53|ALB|TAC1|TUBB4B|TLR4|INS|CD8A|TNF|TRPM1	124	720|561|726|732|477|522|759|615|333|714|423	3.32e-05		DOID:5679	0.292082	0
43	5	DISEASES		Cerebrovascular disease	0.0013	IL1B|ALB|CASP3|INS|IL6	124	717|732|495|615|690	3.67e-05		DOID:6713	0.288606	0
6	3	DISEASES		Exanthem	0.0014	CD4|EGFR|CD8A	124	720|723|333	3.86e-05		DOID:0050486	0.285387	0
6	3	DISEASES		CINCA Syndrome	0.0014	IL1B|NLRP3|CASP1	124	717|378|474	3.86e-05		DOID:0090029	0.285387	0
6	3	DISEASES		Schistosomiasis	0.0014	IL4|IL13|IL10	124	453|414|387	3.86e-05		DOID:1395	0.285387	0
44	5	DISEASES		Autoimmune disease of the nervous system	0.0014	CD4|STAT3|IL17A|IL2RA|TNF	124	720|648|741|762|714	4.06e-05		DOID:438	0.285387	0
45	5	DISEASES		Dermatitis	0.0016	CD4|IL4|IL5|IL13|TSLP	124	720|453|408|414|498	4.48e-05		DOID:2723	0.279588	0
7	3	DISEASES		Warfarin resistance	0.0019	CYP2A6|CALU|ABCB1	124	564|321|465	5.49e-05		DOID:0080665	0.272125	0
23	4	DISEASES		Pancreatic cancer	0.0019	CDH1|TP53|EGFR|AKT1	124	348|726|723|735	5.6e-05		DOID:1793	0.272125	0
7	3	DISEASES		Toxic encephalopathy	0.0019	IL1B|CASP3|TH	124	717|495|597	5.49e-05		DOID:3602	0.272125	0
7	3	DISEASES		T-cell lymphoblastic leukemia/lymphoma	0.0019	CD4|IL2|CD8A	124	720|543|333	5.49e-05		DOID:715	0.272125	0
320	11	DISEASES		Acquired metabolic disease	0.0021	UCP1|STAT3|ALB|CALCA|NLRP3|ACTB|IL2RA|INS|IL6|TNF|AKT1	124	666|648|732|621|378|750|762|615|690|714|735	6.37e-05		DOID:0060158	0.267778	0
24	4	DISEASES		Multiple sclerosis	0.0021	CD4|STAT3|IL17A|IL2RA	124	720|648|741|762	6.49e-05		DOID:2377	0.267778	0
24	4	DISEASES		Psoriasis	0.0021	IL4|IL13|IL17A|TNF	124	453|414|741|714	6.49e-05		DOID:8893	0.267778	0
8	3	DISEASES		Hepatitis b	0.0024	CD4|IFNA1|ALB	124	720|630|732	7.5e-05		DOID:2043	0.261979	0
8	3	DISEASES		Acquired immunodeficiency syndrome	0.0024	CD4|IL2|CD8A	124	720|543|333	7.5e-05		DOID:635	0.261979	0
8	3	DISEASES		Myocarditis	0.0024	CD4|IL6|TNF	124	720|690|714	7.5e-05		DOID:820	0.261979	0
26	4	DISEASES		Acute leukemia	0.0027	CD4|MPO|IL2|CD8A	124	720|324|543|333	8.58e-05		DOID:12603	0.256864	0
26	4	DISEASES		Hypersensitivity reaction type iv disease	0.0027	CD4|STAT3|CD8A|TNF	124	720|648|333|714	8.58e-05		DOID:2916	0.256864	0
275	10	DISEASES		Carcinoma	0.0027	IL2|CDH1|TP53|EGFR|ALB|CALCA|ACTB|MTOR|TNF|AKT1	124	543|348|726|723|732|621|750|345|714|735	8.83e-05		DOID:305	0.256864	0
125	7	DISEASES		Glucose metabolism disease	0.0027	UCP1|STAT3|IL2RA|INS|IL6|TNF|AKT1	124	666|648|762|615|690|714|735	8.39e-05		DOID:4194	0.256864	0
27	4	DISEASES		Systemic mycosis	0.003	CD4|IL17A|CD8A|IL10	124	720|741|333|387	9.79e-05		DOID:0050136	0.252288	0
27	4	DISEASES		Stomach cancer	0.003	CDH1|TP53|EGFR|AKT1	124	348|726|723|735	9.79e-05		DOID:10534	0.252288	0
9	3	DISEASES		Conjunctivitis	0.003	IL4|IL5|IL13	124	453|408|414	9.95e-05		DOID:6195	0.252288	0
2962	42	DISEASES		Genetic disease	0.003	CD4|GRM6|CTSD|TRPM4|CDH1|SGCA|TYR|IL1B|STAT3|KNG1|PLCZ1|TP53|SCNN1G|TRPV3|CXCL8|GBA|SLC17A8|TRPM7|CALCA|PLA2G6|NLRP3|P2RX2|IL17A|C1orf116|MTOR|TPM3|NGF|CD40LG|TLR4|IL2RG|IL2RA|HBD|SGCB|PAX3|INS|TRPV4|MME|CASP1|KCNC3|TRPM1|AKT1|CYP1B1	124	720|561|660|357|348|540|651|717|648|549|573|726|507|459|354|510|645|588|621|600|378|555|741|594|345|489|711|534|759|753|762|696|462|705|615|405|678|474|528|423|735|633	9.76e-05		DOID:630	0.252288	0
2778	40	DISEASES		Monogenic disease	0.0032	CD4|GRM6|TRPM4|CDH1|SGCA|TYR|IL1B|STAT3|KNG1|PLCZ1|TP53|SCNN1G|TRPV3|CXCL8|SLC17A8|TRPM7|CALCA|PLA2G6|NLRP3|P2RX2|IL17A|C1orf116|MTOR|TPM3|NGF|CD40LG|TLR4|IL2RG|IL2RA|HBD|SGCB|PAX3|INS|TRPV4|MME|CASP1|KCNC3|TRPM1|AKT1|CYP1B1	124	720|561|357|348|540|651|717|648|549|573|726|507|459|354|645|588|621|600|378|555|741|594|345|489|711|534|759|753|762|696|462|705|615|405|678|474|528|423|735|633	0.00011		DOID:0050177	0.249485	0
55	5	DISEASES		Congenital hemolytic anemia	0.0032	GSR|ANK1|HBD|G6PD|GPI	124	402|432|696|468|702	0.00011		DOID:589	0.249485	0
28	4	DISEASES		Juvenile rheumatoid arthritis	0.0032	IL2RB|IL2RA|IL6|TNF	124	747|762|690|714	0.00011		DOID:676	0.249485	0
233	9	DISEASES		Benign neoplasm	0.0037	TP53|PLBD2|CSF1|CALCA|ACTB|MTOR|NGF|INS|MME	124	726|537|363|621|750|345|711|615|678	0.00013		DOID:0060072	0.24318	0
10	3	DISEASES		Hyperglycemia	0.0037	INS|IL6|AKT1	124	615|690|735	0.00013		DOID:4195	0.24318	0
10	3	DISEASES		Psoriatic arthritis	0.0037	IL13|IL17A|TNF	124	414|741|714	0.00013		DOID:9008	0.24318	0
58	5	DISEASES		Breast cancer	0.0038	CDH1|TP53|EGFR|CALCA|AKT1	124	348|726|723|621|735	0.00014		DOID:1612	0.242022	0
997	20	DISEASES		Disease of metabolism	0.0039	CTSD|CAT|G6PC|UCP1|STAT3|ALB|CYP2A6|GBA|CALCA|NLRP3|ACTB|TRPM6|IL2RA|G6PD|INS|IL6|TNF|CALU|AKT1|ABCB1	124	660|681|612|666|648|732|564|510|621|378|750|492|762|468|615|690|714|321|735|465	0.00014		DOID:0014667	0.240894	0
11	3	DISEASES		Peripheral t-cell lymphoma	0.0044	CD4|ACTB|CD8A	124	720|750|333	0.00016		DOID:0050749	0.235655	0
11	3	DISEASES		Encephalomyelitis	0.0044	CD4|IL17A|IL10	124	720|741|387	0.00016		DOID:640	0.235655	0
243	9	DISEASES		Kidney disease	0.0046	MPO|IL2|TP53|ALB|SCNN1G|MTOR|INS|CD8A|TNF	124	324|543|726|732|507|345|615|333|714	0.00018		DOID:557	0.233724	0
362	11	DISEASES		Endocrine system disease	0.0048	CD4|CDH1|TP53|EGFR|CASP9|CALCA|NGF|IL2RA|INS|IL6|AKT1	124	720|348|726|723|390|621|711|762|615|690|735	0.00018		DOID:28	0.231876	0
63	5	DISEASES		Hepatobiliary system cancer	0.0051	TP53|EGFR|ALB|CASP3|AKT1	124	726|723|732|495|735	0.0002		DOID:0080355	0.229243	0
12	3	DISEASES		Lymphoproliferative syndrome	0.0052	CD4|IL6|CD8A	124	720|690|333	0.0002		DOID:0060704	0.2284	0
13	3	DISEASES		Autonomic nervous system disease	0.0062	TAC1|CALCA|INS	124	477|621|615	0.00025		DOID:11465	0.220761	0
150	7	DISEASES		Gastrointestinal system cancer	0.0062	CD4|CDH1|TP53|EGFR|ALB|CASP3|AKT1	124	720|348|726|723|732|495|735	0.00025		DOID:3119	0.220761	0
36	4	DISEASES		Hypertension	0.0067	ALB|INS|ATP2B1|TNF	124	732|615|480|714	0.00027		DOID:10763	0.217393	0
14	3	DISEASES		Colon cancer	0.0074	TP53|EGFR|AKT1	124	726|723|735	0.0003		DOID:219	0.213077	0
14	3	DISEASES		Hepatocellular carcinoma	0.0074	TP53|ALB|AKT1	124	726|732|735	0.0003		DOID:684	0.213077	0
38	4	DISEASES		non-Hodgkin lymphoma	0.008	CD4|ACTB|CD8A|MME	124	720|750|333|678	0.00033		DOID:0060060	0.209691	0
2	2	DISEASES		Bacterial sepsis	0.0087	TLR4|IL6	124	759|690	0.00036		DOID:0040085	0.206048	0
2	2	DISEASES		Silicosis	0.0087	IL1B|NLRP3	124	717|378	0.00036		DOID:10325	0.206048	0
2	2	DISEASES		Meningoencephalitis	0.0087	CD4|CD8A	124	720|333	0.00036		DOID:10554	0.206048	0
2	2	DISEASES		Pneumocystosis	0.0087	CD4|CD8A	124	720|333	0.00036		DOID:11339	0.206048	0
2	2	DISEASES		Bronchiolitis obliterans	0.0087	CD4|CD8A	124	720|333	0.00036		DOID:2799	0.206048	0
2	2	DISEASES		Bronchiolitis	0.0087	IL4|CXCL8	124	453|354	0.00036		DOID:2942	0.206048	0
2	2	DISEASES		Retinitis	0.0087	CD4|CD8A	124	720|333	0.00036		DOID:3612	0.206048	0
2	2	DISEASES		Carcinosarcoma	0.0087	TP53|MME	124	726|678	0.00036		DOID:4236	0.206048	0
2	2	DISEASES		Extrinsic allergic alveolitis	0.0087	CD4|CD8A	124	720|333	0.00036		DOID:841	0.206048	0
2	2	DISEASES		Kaposis sarcoma	0.0087	CD4|IL6	124	720|690	0.00036		DOID:8632	0.206048	0
2	2	DISEASES		Chickenpox	0.0087	CD4|CD8A	124	720|333	0.00036		DOID:8659	0.206048	0
2	2	DISEASES		Yellow fever	0.0087	CD4|CD8A	124	720|333	0.00036		DOID:9682	0.206048	0
215	8	DISEASES		Organ system benign neoplasm	0.0088	TP53|PLBD2|CSF1|CALCA|ACTB|MTOR|NGF|INS	124	726|537|363|621|750|345|711|615	0.00039		DOID:0060085	0.205552	0
118	6	DISEASES		Diabetes mellitus	0.0099	UCP1|STAT3|IL2RA|INS|IL6|TNF	124	666|648|762|615|690|714	0.00045		DOID:9351	0.200436	0
17	3	DISEASES		Pre-malignant neoplasm	0.0109	CDH1|TP53|EGFR	124	348|726|723	0.00049		DOID:0060071	0.196257	0
343	10	DISEASES		Peripheral nervous system disease	0.0109	MPO|TP53|TAC1|CALCA|NGF|INS|TNF|TRPV4|MME|ENSP00000459962	124	324|726|477|621|711|615|714|405|678|627	0.00049		DOID:574	0.196257	0
17	3	DISEASES		Vasculitis	0.0109	MPO|IL6|IL10	124	324|690|387	0.00049		DOID:865	0.196257	0
44	4	DISEASES		Melanoma	0.0119	TYR|TP53|PLA2G6|CD8A	124	651|726|600|333	0.00055		DOID:1909	0.192445	0
81	5	DISEASES		Tooth disease	0.0126	IL1B|AXIN2|CXCL8|IL6|TNF	124	717|585|354|690|714	0.00059		DOID:1091	0.189963	0
3	2	DISEASES		Adult t-cell leukemia	0.0129	CD4|IL2	124	720|543	0.0006		DOID:0050523	0.188941	0
3	2	DISEASES		Metabolic acidosis	0.0129	ALB|INS	124	732|615	0.0006		DOID:0050758	0.188941	0
3	2	DISEASES		Muckle-Wells syndrome	0.0129	NLRP3|CASP1	124	378|474	0.0006		DOID:0050854	0.188941	0
3	2	DISEASES		Tropical spastic paraparesis	0.0129	CD4|CD8A	124	720|333	0.0006		DOID:321	0.188941	0
3	2	DISEASES		Complex regional pain syndrome	0.0129	TAC1|CALCA	124	477|621	0.0006		DOID:3223	0.188941	0
3	2	DISEASES		Vaccinia	0.0129	CD4|CD8A	124	720|333	0.0006		DOID:3298	0.188941	0
3	2	DISEASES		Peanut allergy	0.0129	IL5|IL13	124	408|414	0.0006		DOID:4378	0.188941	0
3	2	DISEASES		Bronchitis	0.0129	CXCL8|IL6	124	354|690	0.0006		DOID:6132	0.188941	0
3	2	DISEASES		Infectious mononucleosis	0.0129	CD4|CD8A	124	720|333	0.0006		DOID:8568	0.188941	0
3	2	DISEASES		Perinatal necrotizing enterocolitis	0.0129	TLR4|IL6	124	759|690	0.0006		DOID:8677	0.188941	0
3	2	DISEASES		Nasopharynx carcinoma	0.0129	TP53|AKT1	124	726|735	0.0006		DOID:9261	0.188941	0
20	3	DISEASES		Food allergy	0.0151	IL4|IL5|IL13	124	453|408|414	0.00075		DOID:3044	0.182102	0
4	2	DISEASES		Autosomal recessive limb-girdle muscular dystrophy type 2d	0.018	SGCA|SGCB	124	540|462	0.0009		DOID:0110278	0.174473	0
4	2	DISEASES		Autosomal recessive limb-girdle muscular dystrophy type 2e	0.018	SGCA|SGCB	124	540|462	0.0009		DOID:0110279	0.174473	0
4	2	DISEASES		Autosomal recessive limb-girdle muscular dystrophy type 2f	0.018	SGCA|SGCB	124	540|462	0.0009		DOID:0110280	0.174473	0
51	4	DISEASES		Parkinsons disease	0.018	GBA|TRPM7|PLA2G6|TH	124	510|588|600|597	0.00092		DOID:14330	0.174473	0
4	2	DISEASES		Panniculitis	0.018	CD8A|TNF	124	333|714	0.0009		DOID:1526	0.174473	0
4	2	DISEASES		Smallpox	0.018	CD4|CD8A	124	720|333	0.0009		DOID:8736	0.174473	0
4	2	DISEASES		Uterine corpus cancer	0.018	TP53|MME	124	726|678	0.0009		DOID:9460	0.174473	0
22	3	DISEASES		Opportunistic mycosis	0.0186	CD4|IL17A|CD8A	124	720|741|333	0.00096		DOID:2473	0.173049	0
5	2	DISEASES		Pain disorder	0.0238	TAC1|ENSP00000459962	124	477|627	0.0013		DOID:0060164	0.162342	0
5	2	DISEASES		Autosomal recessive limb-girdle muscular dystrophy type 2c	0.0238	SGCA|SGCB	124	540|462	0.0013		DOID:0110277	0.162342	0
5	2	DISEASES		Diabetic retinopathy	0.0238	ALB|INS	124	732|615	0.0013		DOID:8947	0.162342	0
5	2	DISEASES		Bacterial meningitis	0.0238	CD4|TNF	124	720|714	0.0013		DOID:9470	0.162342	0
25	3	DISEASES		Spinal cord disease	0.0251	CD4|MTOR|CD8A	124	720|345|333	0.0014		DOID:319	0.160033	0
25	3	DISEASES		Type 1 diabetes mellitus	0.0251	IL2RA|INS|IL6	124	762|615|690	0.0014		DOID:9744	0.160033	0
152	6	DISEASES		Cell type benign neoplasm	0.029	TP53|PLBD2|ACTB|MTOR|INS|MME	124	726|537|750|345|615|678	0.0016		DOID:0060084	0.15376	0
6	2	DISEASES		Congenital stationary night blindness 1b	0.0304	GRM6|TRPM1	124	561|423	0.0017		DOID:0110865	0.151713	0
6	2	DISEASES		Trypanosomiasis	0.0304	ODC1|CD8A	124	531|333	0.0017		DOID:10113	0.151713	0
6	2	DISEASES		Tetanus	0.0304	CD4|CD8A	124	720|333	0.0017		DOID:11338	0.151713	0
6	2	DISEASES		Eosinophilic esophagitis	0.0304	IL5|TSLP	124	408|498	0.0017		DOID:13922	0.151713	0
27	3	DISEASES		Coronary artery disease	0.0304	CXCL8|INS|IL6	124	354|615|690	0.0017		DOID:3393	0.151713	0
6	2	DISEASES		Polycythemia vera	0.0304	JAK1|JAK2	124	738|396	0.0017		DOID:8997	0.151713	0
28	3	DISEASES		Breast carcinoma	0.0323	CDH1|TP53|CALCA	124	348|726|621	0.0018		DOID:3459	0.14908	0
7	2	DISEASES		Cutaneous t cell lymphoma	0.0377	CD4|ACTB	124	720|750	0.0021		DOID:0060061	0.142366	0
7	2	DISEASES		Herpes zoster	0.0377	STAT3|IL10	124	648|387	0.0021		DOID:8536	0.142366	0
112	5	DISEASES		Musculoskeletal system cancer	0.0406	CD4|TP53|EGFR|PAX3|IL6	124	720|726|723|705|690	0.0023		DOID:0060100	0.139147	0
32	3	DISEASES		Glomerulonephritis	0.0451	MPO|ALB|TNF	124	324|732|714	0.0026		DOID:2921	0.134582	0
8	2	DISEASES		Extrapulmonary tuberculosis	0.0459	CD4|IFNG	124	720|765	0.0027		DOID:0050598	0.133819	0
8	2	DISEASES		Autoimmune disease of blood	0.0459	CD4|MPO	124	720|324	0.0027		DOID:0060050	0.133819	0
8	2	DISEASES		Pain agnosia	0.0459	TAC1|ENSP00000459962	124	477|627	0.0027		DOID:0060145	0.133819	0
8	2	DISEASES		Glioblastoma multiforme	0.0459	TP53|EGFR	124	726|723	0.0027		DOID:3068	0.133819	0
8	2	DISEASES		Adrenal gland cancer	0.0459	TP53|NGF	124	726|711	0.0027		DOID:3953	0.133819	0
8	2	DISEASES		Myelofibrosis	0.0459	JAK1|JAK2	124	738|396	0.0027		DOID:4971	0.133819	0
8	2	DISEASES		Hodgkins lymphoma	0.0459	CD4|IL4	124	720|453	0.0027		DOID:8567	0.133819	0
8	2	DISEASES		Bacterial pneumonia	0.0459	CD4|IL6	124	720|690	0.0027		DOID:874	0.133819	0
70	4	DISEASES		Amyloidosis	0.0461	ALB|NLRP3|ACTB|INS	124	732|378|750|615	0.0028		DOID:9120	0.13363	0
2919	89	GO Biological Process		Cellular response to chemical stimulus	1.28e-29	CD4|IL2RB|GLRA2|GSR|MPO|EPX|CCL2|IL2|IFNG|IL4|IL5|OPRD1|CAT|HCN2|TRPM4|G6PC|CHI3L1|CDH1|UCP1|MAPK3|PRKCQ|P2RX3|IL1B|STAT3|TP53|EGFR|IFNA1|IL18|ALB|TLR3|CSF2|CYP2A6|CGB5|IL13|CXCL8|HCN1|CASP3|GBA|TAC1|CSF1|IFNLR1|IL25|CASP9|CALCA|NME1|NLRP3|CYP3A4|TSLP|STAT5A|JAK1|P2RX2|IL17A|HTR3A|ACTB|MTOR|PTGS2|NGF|CD40LG|JUN|SRC|TLR4|IL2RG|P2RY4|IL2RA|HBD|TH|JAK2|G6PD|MAPK8|INS|TRPM2|BCL2|RELA|IL6|IRAK4|ATP2B1…	124	720|747|360|402|324|624|771|543|765|453|408|411|681|327|357|612|318|348|666|729|417|372|717|648|726|723|630|606|732|501|309|564|420|414|354|471|495|510|477|363|582|504|390|621|576|378|456|498|516|738|555|741|330|750|345|438|711|534|768|744|759|753|570|762|696|597|396|468|603|615|315|513|756|690|339|480|381|714|405|387|678|579|474|654|735|627|708|633|366	9.94e-34		GO:0070887	2.88928	0
4333	102	GO Biological Process		Response to chemical	4.96e-27	CD4|IL2RB|GLRA2|GSR|MPO|EPX|CCL2|IL2|IFNG|IL4|IL5|OPRD1|CAT|HCN2|TRPM4|G6PC|CHI3L1|CDH1|UCP1|MAPK3|PRKCQ|P2RX3|TYR|IL1B|BCHE|STAT3|TP53|EGFR|IFNA1|IL18|CATSPER3|CA3|HMGCR|ALB|TLR3|CSF2|CYP2A6|CGB5|IL13|CXCL8|HCN1|CASP3|GBA|TAC1|CSF1|IFNLR1|IL25|CASP9|CALCA|PLA2G6|NME1|NLRP3|CYP3A4|TSLP|STAT5A|JAK1|P2RX2|IL17A|TAS1R3|HTR3A|ACTB|TRPV6|TRPM6|MTOR|PTGS2|TNR|NGF|CD40LG|JUN|CACNA1B|SRC|TLR4|IL2RG|P2RY4…	124	720|747|360|402|324|624|771|543|765|453|408|411|681|327|357|612|318|348|666|729|417|372|651|717|636|648|726|723|630|606|393|525|675|732|501|309|564|420|414|354|471|495|510|477|363|582|504|390|621|600|576|378|456|498|516|738|555|741|642|330|750|435|492|345|438|609|711|534|768|639|744|759|753|570|762|696|597|396|657|468|603|615|315|513|756|690|339|480|381|714|405|387|678|579|474|654|735|627|708|465…	7.72e-31		GO:0042221	2.63045	0
3011	86	GO Biological Process		Response to organic substance	1.46e-26	CD4|IL2RB|GLRA2|MPO|CCL2|IL2|IFNG|IL4|IL5|OPRD1|CAT|HCN2|TRPM4|G6PC|CHI3L1|CDH1|UCP1|MAPK3|P2RX3|TYR|IL1B|BCHE|STAT3|TP53|EGFR|IFNA1|IL18|CATSPER3|CA3|HMGCR|TLR3|CSF2|CGB5|IL13|CXCL8|HCN1|CASP3|GBA|TAC1|CSF1|IFNLR1|IL25|CASP9|CALCA|NME1|NLRP3|TSLP|STAT5A|JAK1|P2RX2|IL17A|HTR3A|ACTB|MTOR|PTGS2|NGF|CD40LG|JUN|CACNA1B|SRC|TLR4|IL2RG|P2RY4|IL2RA|TH|JAK2|CD9|G6PD|MAPK8|INS|TRPM2|BCL2|RELA|IL6|IRAK4|AT…	124	720|747|360|324|771|543|765|453|408|411|681|327|357|612|318|348|666|729|372|651|717|636|648|726|723|630|606|393|525|675|501|309|420|414|354|471|495|510|477|363|582|504|390|621|576|378|498|516|738|555|741|330|750|345|438|711|534|768|639|744|759|753|570|762|597|396|657|468|603|615|315|513|756|690|339|480|714|405|387|678|474|735|627|708|633|366	3.57e-30		GO:0010033	2.58356	0
1567	65	GO Biological Process		Response to oxygen-containing compound	1.46e-26	CD4|GLRA2|MPO|CCL2|IL2|CAT|HCN2|TRPM4|G6PC|CDH1|UCP1|MAPK3|P2RX3|TYR|IL1B|BCHE|STAT3|TP53|EGFR|IL18|CATSPER3|CA3|HMGCR|CSF2|IL13|CXCL8|HCN1|CASP3|GBA|TAC1|CASP9|NME1|NLRP3|STAT5A|P2RX2|HTR3A|ACTB|MTOR|PTGS2|JUN|CACNA1B|SRC|TLR4|P2RY4|TH|JAK2|CD9|G6PD|MAPK8|INS|TRPM2|BCL2|RELA|IL6|ATP2B1|MAPK9|TNF|TRPV4|IL10|CASP1|CCS|AKT1|ENSP00000459962|FPR2|CYP1B1	124	720|360|324|771|543|681|327|357|612|348|666|729|372|651|717|636|648|726|723|606|393|525|675|309|414|354|471|495|510|477|390|576|378|516|555|330|750|345|438|768|639|744|759|570|597|396|657|468|603|615|315|513|756|690|480|381|714|405|387|474|654|735|627|708|633	3.41e-30		GO:1901700	2.58356	0
2369	75	GO Biological Process		Cellular response to organic substance	9.67e-25	CD4|IL2RB|GLRA2|CCL2|IL2|IFNG|IL4|IL5|OPRD1|CAT|HCN2|TRPM4|G6PC|CHI3L1|CDH1|UCP1|MAPK3|P2RX3|IL1B|STAT3|TP53|EGFR|IFNA1|IL18|TLR3|CSF2|CGB5|IL13|CXCL8|HCN1|CASP3|GBA|TAC1|CSF1|IFNLR1|IL25|CASP9|CALCA|NME1|NLRP3|TSLP|STAT5A|JAK1|IL17A|HTR3A|ACTB|MTOR|PTGS2|NGF|CD40LG|JUN|SRC|TLR4|IL2RG|P2RY4|IL2RA|TH|JAK2|MAPK8|INS|TRPM2|BCL2|RELA|IL6|IRAK4|ATP2B1|TNF|IL10|MME|CASP1|AKT1|ENSP00000459962|FPR2|CYP1B…	124	720|747|360|771|543|765|453|408|411|681|327|357|612|318|348|666|729|372|717|648|726|723|630|606|501|309|420|414|354|471|495|510|477|363|582|504|390|621|576|378|498|516|738|741|330|750|345|438|711|534|768|744|759|753|570|762|597|396|603|615|315|513|756|690|339|480|714|387|678|474|735|627|708|633|366	3.76e-28		GO:0071310	2.40146	0
2310	73	GO Biological Process		Response to external stimulus	7.3e-24	CD4|MPO|EPX|CCL2|IFNG|GRM6|IL4|ODC1|CAT|TRPM4|G6PC|CHI3L1|SPX|UCP1|MAPK3|PRKCQ|P2RX3|TYR|IL1B|BCHE|KNG1|TP53|EGFR|IFNA1|IL18|CA3|HMGCR|ALB|TLR3|CSF2|IL13|CXCL8|CASP3|GBA|TAC1|TRPM8|CSF1|IFNLR1|IL25|CASP9|CALCA|PLA2G6|NLRP3|TSLP|TUBB4B|JAK1|IL17A|MTOR|PTGS2|TNR|JUN|SRC|TLR4|TRPM3|TH|JAK2|G6PD|MAPK8|TRPM2|BCL2|RELA|IL6|IRAK4|ATP2B1|TNF|TRPV4|IL10|MSMP|CASP1|AKT1|ENSP00000459962|FPR2|PHB	124	720|324|624|771|765|561|453|531|681|357|612|318|450|666|729|417|372|651|717|636|549|726|723|630|606|525|675|732|501|309|414|354|495|510|477|486|363|582|504|390|621|600|378|498|522|738|741|345|438|609|768|744|759|369|597|396|468|603|315|513|756|690|339|480|714|405|387|579|474|735|627|708|366	3.41e-27		GO:0009605	2.31367	0
8046	128	GO Biological Process		Response to stimulus	9.32e-23	CD4|IL2RB|GLRA2|GSR|MPO|EPX|CCL2|IL2|IFNG|GRM6|IL4|IL5|ODC1|OPRD1|CTSD|CAT|HCN2|TRPM4|MAP3K10|G6PC|CHI3L1|SPX|CDH1|SGCA|ATRN|UCP1|MAPK3|PRKCQ|P2RX3|TYR|IL1B|BCHE|STAT3|KNG1|ANK1|PLCZ1|TP53|EGFR|IFNA1|IL18|CATSPER3|CA3|HMGCR|HPGDS|ALB|TLR3|CSF2|SCNN1G|CYP2A6|TRPV3|CGB5|AXIN2|IL13|CXCL8|HCN1|CASP3|GBA|TAC1|TRPM8|CSF1|IFNLR1|IL25|CASP9|CALCA|PLA2G6|NME1|NLRP3|CYP3A4|TSLP|STAT5A|TUBB4B|JAK1|P2RX2|IL1…	124	720|747|360|402|324|624|771|543|765|561|453|408|531|411|660|681|327|357|429|612|318|450|348|540|618|666|729|417|372|651|717|636|648|549|432|573|726|723|630|606|393|525|675|684|732|501|309|507|564|459|420|585|414|354|471|495|510|477|486|363|582|504|390|621|600|576|378|456|498|516|522|738|555|741|642|330|750|435|492|345|438|609|687|711|534|768|639|546|744|759|753|570|369|762|696|597|396|657|444|468…	5.08e-26		GO:0050896	2.20306	0
3485	84	GO Biological Process		Response to stress	5.96e-21	CD4|GSR|MPO|EPX|CCL2|IFNG|IL4|IL5|OPRD1|CAT|MAP3K10|CHI3L1|ATRN|UCP1|MAPK3|PRKCQ|P2RX3|IL1B|STAT3|KNG1|TP53|EGFR|IFNA1|IL18|CA3|ALB|TLR3|CSF2|TRPV3|IL13|CXCL8|CASP3|GBA|TAC1|TRPM8|CSF1|IFNLR1|IL25|CASP9|CALCA|PLA2G6|NLRP3|TSLP|STAT5A|TUBB4B|JAK1|P2RX2|IL17A|ACTB|MTOR|PTGS2|CD40LG|JUN|CACNA1B|SRC|TLR4|IL2RA|HBD|TH|JAK2|CD9|G6PD|FZR1|MAPK8|INS|TRPM2|BCL2|HPSE|RELA|IL6|IRAK4|ATP2B1|MAPK9|TNF|TRPV4|I…	124	720|402|324|624|771|765|453|408|411|681|429|318|618|666|729|417|372|717|648|549|726|723|630|606|525|732|501|309|459|414|354|495|510|477|486|363|582|504|390|621|600|378|498|516|522|738|555|741|750|345|438|534|768|639|744|759|762|696|597|396|657|468|351|603|615|315|513|342|756|690|339|480|381|714|405|387|579|474|654|735|627|708|633|366	3.71e-24		GO:0006950	2.02248	0
911	46	GO Biological Process		Response to organic cyclic compound	6.87e-21	CD4|CCL2|CAT|HCN2|TRPM4|G6PC|CDH1|MAPK3|P2RX3|TYR|IL1B|BCHE|STAT3|EGFR|IFNA1|IL18|CATSPER3|TLR3|HCN1|CASP3|GBA|TAC1|CASP9|NME1|P2RX2|HTR3A|ACTB|MTOR|PTGS2|JUN|SRC|P2RY4|TH|JAK2|G6PD|TRPM2|BCL2|RELA|IL6|ATP2B1|TNF|IL10|AKT1|ENSP00000459962|CYP1B1|PHB	124	720|771|681|327|357|612|348|729|372|651|717|636|648|723|630|606|393|501|471|495|510|477|390|576|555|330|750|345|438|768|744|570|597|396|468|315|513|756|690|480|714|387|735|627|633|366	4.81e-24		GO:0014070	2.0163	0
1770	61	GO Biological Process		Positive regulation of multicellular organismal process	7.79e-21	CD4|EPX|IL2|IFNG|IL4|IL5|TRPM4|CHI3L1|SPX|UCP1|MAPK3|PRKCQ|P2RX3|IL1B|STAT3|EGFR|IL18|HMGCR|TLR3|CSF2|AXIN2|IL13|CXCL8|GBA|TAC1|TRPM8|CSF1|CALCA|NME1|NLRP3|TSLP|STAT5A|JAK1|IL17A|MTOR|PTGS2|TNR|CD2|NGF|CD40LG|JUN|SRC|TLR4|IL2RA|JAK2|INS|BCL2|HPSE|RELA|IL6|ATP2B1|TNF|GPI|TRPV4|IL10|MME|CASP1|AKT1|ENSP00000459962|CYP1B1|PHB	124	720|624|543|765|453|408|357|318|450|666|729|417|372|717|648|723|606|675|501|309|585|414|354|510|477|486|363|621|576|378|498|516|738|741|345|438|609|687|711|534|768|744|759|762|396|615|513|342|756|690|480|714|702|405|387|678|474|735|627|633|366	6.06e-24		GO:0051240	2.01085	0
1101	49	GO Biological Process		Response to cytokine	2.52e-20	CD4|IL2RB|CCL2|IL2|IFNG|IL4|IL5|OPRD1|CHI3L1|MAPK3|IL1B|STAT3|TP53|IFNA1|IL18|TLR3|CSF2|IL13|CXCL8|CASP3|GBA|CSF1|IFNLR1|IL25|CALCA|TSLP|STAT5A|JAK1|IL17A|PTGS2|CD40LG|JUN|SRC|TLR4|IL2RG|IL2RA|JAK2|MAPK8|BCL2|RELA|IL6|IRAK4|TNF|IL10|MME|CASP1|AKT1|ENSP00000459962|PHB	124	720|747|771|543|765|453|408|411|318|729|717|648|726|630|606|501|309|414|354|495|510|363|582|504|621|498|516|738|741|438|534|768|744|759|753|762|396|603|513|756|690|339|714|387|678|474|735|627|366	2.16e-23		GO:0034097	1.95986	0
1013	47	GO Biological Process		Cellular response to cytokine stimulus	4.44e-20	CD4|IL2RB|CCL2|IL2|IFNG|IL4|IL5|OPRD1|CHI3L1|MAPK3|IL1B|STAT3|TP53|IFNA1|IL18|TLR3|CSF2|IL13|CXCL8|CASP3|GBA|CSF1|IFNLR1|IL25|CALCA|TSLP|STAT5A|JAK1|IL17A|PTGS2|CD40LG|TLR4|IL2RG|IL2RA|JAK2|MAPK8|BCL2|RELA|IL6|IRAK4|TNF|IL10|MME|CASP1|AKT1|ENSP00000459962|PHB	124	720|747|771|543|765|453|408|411|318|729|717|648|726|630|606|501|309|414|354|495|510|363|582|504|621|498|516|738|741|438|534|759|753|762|396|603|513|756|690|339|714|387|678|474|735|627|366	4.15e-23		GO:0071345	1.93526	0
4042	88	GO Biological Process		Regulation of biological quality	1.4e-19	CD4|GLRA2|GSR|MPO|CCL2|IL2|IFNG|IL4|OPRD1|DAZL|HCN2|TRPM4|G6PC|SPX|UCP1|MAPK3|PRKCQ|P2RX3|IL1B|STAT3|KNG1|TRPV5|PLCZ1|TP53|EGFR|IFNA1|IL18|HMGCR|ALB|SCNN1G|TRPV3|CGB5|AXIN2|IL13|HCN1|CASP3|GBA|SLC17A8|TRPM7|TAC1|TRPM8|CSF1|CALCA|PLA2G6|NME1|CYP3A4|STAT5A|P2RX2|HTR3A|ACTB|TRPV6|MTOR|PTGS2|TNR|NGF|CD40LG|JUN|CACNA1B|SRC|TLR4|P2RY4|IL2RA|HBD|TH|JAK2|CD9|G6PD|MAPK8|INS|TRPM2|BCL2|HPSE|CACNA1I|IL6|ATP…	124	720|360|402|324|771|543|765|453|411|447|327|357|612|450|666|729|417|372|717|648|549|483|573|726|723|630|606|675|732|507|459|420|585|414|471|495|510|645|588|477|486|363|621|600|576|456|516|555|330|750|435|345|438|609|711|534|768|639|744|759|570|762|696|597|396|657|468|603|615|315|513|342|567|690|480|714|702|405|387|678|423|591|735|627|708|465|633|366	1.42e-22		GO:0065008	1.88539	0
1055	47	GO Biological Process		Cellular response to oxygen-containing compound	1.94e-19	GLRA2|MPO|CCL2|HCN2|TRPM4|G6PC|CDH1|UCP1|MAPK3|P2RX3|IL1B|STAT3|TP53|EGFR|IL18|CSF2|CXCL8|HCN1|CASP9|NME1|NLRP3|STAT5A|HTR3A|ACTB|MTOR|PTGS2|JUN|SRC|TLR4|P2RY4|TH|JAK2|MAPK8|INS|TRPM2|RELA|IL6|ATP2B1|MAPK9|TNF|IL10|CASP1|CCS|AKT1|ENSP00000459962|FPR2|CYP1B1	124	360|324|771|327|357|612|348|666|729|372|717|648|726|723|606|309|354|471|390|576|378|516|330|750|345|438|768|744|759|570|597|396|603|615|315|756|690|480|381|714|387|474|654|735|627|708|633	2.11e-22		GO:1901701	1.87122	0
2481	69	GO Biological Process		Immune system process	2.39e-19	CD4|DCTN6|MPO|EPX|CCL2|IL2|IFNG|IL4|IL5|OPRD1|CTSD|CAT|TRPM4|CHI3L1|MAPK3|PRKCQ|TYR|IL1B|STAT3|KNG1|TP53|IFNA1|IL18|TLR3|CSF2|IL13|CXCL8|CASP3|TAC1|CSF1|IFNLR1|IL25|CASP9|CALCA|PLA2G6|NLRP3|TSLP|TUBB4B|JAK1|IL17A|ACTB|MTOR|CD2|CD40LG|JUN|SRC|TLR4|IL2RG|IL2RA|JAK2|G6PD|INS|TRPM2|BCL2|HPSE|RELA|IL6|CD8A|IRAK4|TNF|GPI|IL10|MME|MSMP|CASP1|AKT1|ENSP00000459962|FPR2|PHB	124	720|399|324|624|771|543|765|453|408|411|660|681|357|318|729|417|651|717|648|549|726|630|606|501|309|414|354|495|477|363|582|504|390|621|600|378|498|522|738|741|750|345|687|534|768|744|759|753|762|396|468|615|315|513|342|756|690|333|339|714|702|387|678|579|474|735|627|708|366	2.79e-22		GO:0002376	1.86216	0
1075	47	GO Biological Process		Cell activation	3.34e-19	CD4|MPO|EPX|IL2|IFNG|IL4|CTSD|CAT|CHI3L1|MAPK3|PRKCQ|IL1B|STAT3|PLCZ1|TP53|EGFR|IFNA1|IL18|TLR3|CSF2|IL13|CXCL8|CSF1|TUBB4B|IL17A|ACTB|MTOR|CD2|CD40LG|JUN|SRC|TLR4|JAK2|CD9|INS|TRPM2|BCL2|HPSE|IL6|CD8A|TNF|GPI|IL10|MME|ENSP00000459962|FPR2|PHB	124	720|324|624|543|765|453|660|681|318|729|417|717|648|573|726|723|630|606|501|309|414|354|363|522|741|750|345|687|534|768|744|759|396|657|615|315|513|342|690|333|714|702|387|678|627|708|366	4.47e-22		GO:0001775	1.84763	0
1296	51	GO Biological Process		Defense response	3.34e-19	CD4|MPO|EPX|CCL2|IFNG|IL4|IL5|CHI3L1|ATRN|PRKCQ|IL1B|STAT3|KNG1|TP53|EGFR|IFNA1|IL18|TLR3|IL13|CXCL8|TAC1|CSF1|IFNLR1|IL25|CALCA|PLA2G6|NLRP3|TSLP|STAT5A|TUBB4B|JAK1|IL17A|PTGS2|CD40LG|JUN|TLR4|IL2RA|JAK2|INS|BCL2|RELA|IL6|IRAK4|TNF|IL10|MSMP|CASP1|AKT1|ENSP00000459962|FPR2|PHB	124	720|324|624|771|765|453|408|318|618|417|717|648|549|726|723|630|606|501|414|354|477|363|582|504|621|600|378|498|516|522|738|741|438|534|768|759|762|396|615|513|756|690|339|714|387|579|474|735|627|708|366	4.21e-22		GO:0006952	1.84763	0
515	35	GO Biological Process		Inflammatory response	3.34e-19	CCL2|IFNG|IL4|IL5|CHI3L1|ATRN|PRKCQ|IL1B|STAT3|KNG1|EGFR|IL18|TLR3|IL13|CXCL8|TAC1|CSF1|IL25|CALCA|NLRP3|IL17A|PTGS2|CD40LG|JUN|TLR4|IL2RA|JAK2|INS|RELA|IL6|TNF|MSMP|AKT1|ENSP00000459962|FPR2	124	771|765|453|408|318|618|417|717|648|549|723|606|501|414|354|477|363|504|621|378|741|438|534|768|759|762|396|615|756|690|714|579|735|627|708	4.16e-22		GO:0006954	1.84763	0
461	33	GO Biological Process		Positive regulation of cytokine production	1.13e-18	CD4|EPX|IL2|IFNG|IL4|MAPK3|PRKCQ|IL1B|STAT3|IL18|TLR3|CSF2|IL13|CALCA|NLRP3|TSLP|IL17A|PTGS2|CD2|CD40LG|SRC|TLR4|JAK2|INS|HPSE|RELA|IL6|TNF|TRPV4|IL10|CASP1|CYP1B1|PHB	124	720|624|543|765|453|729|417|717|648|606|501|309|414|621|378|498|741|438|687|534|744|759|396|615|342|756|690|714|405|387|474|633|366	1.68e-21		GO:0001819	1.79469	0
678	38	GO Biological Process		Cytokine-mediated signaling pathway	1.97e-18	CD4|IL2RB|CCL2|IL2|IFNG|IL4|IL5|OPRD1|MAPK3|IL1B|STAT3|TP53|IFNA1|IL18|CSF2|IL13|CXCL8|CASP3|CSF1|IFNLR1|IL25|TSLP|STAT5A|JAK1|IL17A|PTGS2|CD40LG|IL2RG|IL2RA|JAK2|BCL2|RELA|IL6|IRAK4|TNF|IL10|CASP1|AKT1	124	720|747|771|543|765|453|408|411|729|717|648|726|630|606|309|414|354|495|363|582|504|498|516|738|741|438|534|753|762|396|513|756|690|339|714|387|474|735	3.07e-21		GO:0019221	1.77055	0
1776	57	GO Biological Process		Regulation of transport	5.86e-18	CD4|TRPM5|IL2RB|CCL2|IL2|IFNG|GRM6|IL4|IL5|OPRD1|HCN2|TRPM4|SPX|CDH1|MAPK3|P2RX3|IL1B|TP53|EGFR|BICD1|CATSPER3|HMGCR|TRPV3|IL13|HCN1|TAC1|CALCA|PLA2G6|P2RX2|HTR3A|ACTB|TRPV6|MTOR|PTGS2|CD40LG|CACNA1B|PKIG|SRC|TLR4|IL2RG|P2RY4|JAK2|G6PD|MAPK8|INS|BCL2|CACNA1I|IL6|ATP2B1|TNF|GPI|IL10|KCNC3|AKT1|ENSP00000459962|FPR2|ABCB1	124	720|672|747|771|543|765|561|453|408|411|327|357|450|348|729|372|717|726|723|426|393|675|459|414|471|477|621|600|555|330|750|435|345|438|534|639|546|744|759|753|570|396|468|603|615|513|567|690|480|714|702|387|528|735|627|708|465	9.57e-21		GO:0051049	1.72321	0
1588	54	GO Biological Process		Immune response	6.85e-18	CD4|MPO|EPX|CCL2|IL2|IFNG|IL4|IL5|OPRD1|CTSD|CAT|TRPM4|CHI3L1|IL1B|STAT3|KNG1|TP53|IFNA1|IL18|TLR3|CSF2|IL13|CXCL8|TAC1|CSF1|IFNLR1|IL25|CALCA|PLA2G6|NLRP3|TSLP|TUBB4B|JAK1|IL17A|MTOR|CD40LG|TLR4|IL2RG|IL2RA|JAK2|TRPM2|BCL2|HPSE|RELA|IL6|CD8A|IRAK4|TNF|GPI|IL10|MME|CASP1|FPR2|PHB	124	720|324|624|771|543|765|453|408|411|660|681|357|318|717|648|549|726|630|606|501|309|414|354|477|363|582|504|621|600|378|498|522|738|741|345|534|759|753|762|396|315|513|342|756|690|333|339|714|702|387|678|474|708|366	1.17e-20		GO:0006955	1.71643	0
1070	45	GO Biological Process		Response to nitrogen compound	1.05e-17	GLRA2|CAT|HCN2|TRPM4|G6PC|CDH1|MAPK3|P2RX3|TYR|IL1B|BCHE|STAT3|TP53|EGFR|IFNA1|TLR3|HCN1|CASP3|TAC1|NME1|NLRP3|STAT5A|P2RX2|HTR3A|ACTB|MTOR|PTGS2|JUN|CACNA1B|SRC|TLR4|P2RY4|TH|JAK2|CD9|INS|TRPM2|RELA|IL6|TNF|TRPV4|IL10|AKT1|ENSP00000459962|FPR2	124	360|681|327|357|612|348|729|372|651|717|636|648|726|723|630|501|471|495|477|576|378|516|555|330|750|345|438|768|639|744|759|570|597|396|657|615|315|756|690|714|405|387|735|627|708	1.88e-20		GO:1901698	1.69788	0
6489	108	GO Biological Process		Cellular response to stimulus	1.4e-17	CD4|IL2RB|GLRA2|GSR|MPO|EPX|CCL2|IL2|IFNG|GRM6|IL4|IL5|OPRD1|CAT|HCN2|TRPM4|MAP3K10|G6PC|CHI3L1|SPX|CDH1|UCP1|MAPK3|PRKCQ|P2RX3|IL1B|STAT3|KNG1|ANK1|PLCZ1|TP53|EGFR|IFNA1|IL18|HPGDS|ALB|TLR3|CSF2|CYP2A6|CGB5|AXIN2|IL13|CXCL8|HCN1|CASP3|GBA|TAC1|CSF1|IFNLR1|IL25|CASP9|CALCA|PLA2G6|NME1|NLRP3|CYP3A4|TSLP|STAT5A|JAK1|P2RX2|IL17A|TAS1R3|HTR3A|ACTB|MTOR|PTGS2|CD2|NGF|CD40LG|JUN|PKIG|SRC|TLR4|IL2RG|P2R…	124	720|747|360|402|324|624|771|543|765|561|453|408|411|681|327|357|429|612|318|450|348|666|729|417|372|717|648|549|432|573|726|723|630|606|684|732|501|309|564|420|585|414|354|471|495|510|477|363|582|504|390|621|600|576|378|456|498|516|738|555|741|642|330|750|345|438|687|711|534|768|546|744|759|753|570|762|696|597|396|657|444|468|351|603|615|315|513|756|567|690|333|339|480|381|714|702|405|387|678|579…	2.62e-20		GO:0051716	1.68539	0
1256	48	GO Biological Process		Response to other organism	1.68e-17	CD4|MPO|EPX|CCL2|IFNG|IL4|ODC1|MAPK3|IL1B|KNG1|TP53|IFNA1|IL18|CA3|TLR3|CSF2|IL13|CXCL8|CASP3|TAC1|CSF1|IFNLR1|IL25|CASP9|CALCA|PLA2G6|NLRP3|TSLP|TUBB4B|JAK1|IL17A|PTGS2|JUN|SRC|TLR4|TH|JAK2|MAPK8|BCL2|RELA|IL6|IRAK4|TNF|IL10|CASP1|AKT1|FPR2|PHB	124	720|324|624|771|765|453|531|729|717|549|726|630|606|525|501|309|414|354|495|477|363|582|504|390|621|600|378|498|522|738|741|438|768|744|759|597|396|603|513|756|690|339|714|387|474|735|708|366	3.27e-20		GO:0051707	1.67747	0
2325	64	GO Biological Process		Cell surface receptor signaling pathway	1.72e-17	CD4|IL2RB|GLRA2|CCL2|IL2|IFNG|GRM6|IL4|IL5|OPRD1|MAP3K10|MAPK3|PRKCQ|P2RX3|IL1B|STAT3|TP53|EGFR|IFNA1|IL18|TLR3|CSF2|AXIN2|IL13|CXCL8|CASP3|CSF1|IFNLR1|IL25|CASP9|PLA2G6|TSLP|STAT5A|JAK1|P2RX2|IL17A|ACTB|PTGS2|CD2|NGF|CD40LG|JUN|SRC|TLR4|IL2RG|P2RY4|IL2RA|JAK2|MAPK8|INS|BCL2|RELA|IL6|CD8A|IRAK4|MAPK9|TNF|IL10|CASP1|TRPM1|AKT1|ENSP00000459962|FPR2|PHB	124	720|747|360|771|543|765|561|453|408|411|429|729|417|372|717|648|726|723|630|606|501|309|585|414|354|495|363|582|504|390|600|498|516|738|555|741|750|438|687|711|534|768|744|759|753|570|762|396|603|615|513|756|690|333|339|381|714|387|474|423|735|627|708|366	3.58e-20		GO:0007166	1.67645	0
987	43	GO Biological Process		Response to organonitrogen compound	2.1e-17	GLRA2|CAT|HCN2|TRPM4|G6PC|CDH1|MAPK3|P2RX3|TYR|IL1B|BCHE|STAT3|TP53|EGFR|HCN1|CASP3|TAC1|NME1|NLRP3|STAT5A|P2RX2|HTR3A|ACTB|MTOR|PTGS2|JUN|CACNA1B|SRC|TLR4|P2RY4|TH|JAK2|CD9|INS|TRPM2|RELA|IL6|TNF|TRPV4|IL10|AKT1|ENSP00000459962|FPR2	124	360|681|327|357|612|348|729|372|651|717|636|648|726|723|471|495|477|576|378|516|555|330|750|345|438|768|639|744|759|570|597|396|657|615|315|756|690|714|405|387|735|627|708	4.57e-20		GO:0010243	1.66778	0
1514	52	GO Biological Process		Regulation of immune system process	2.28e-17	CD4|CCL2|IL2|IFNG|IL4|IL5|TRPM4|MAPK3|PRKCQ|IL1B|STAT3|AMBP|IL18|TLR3|CSF2|IL13|CXCL8|CASP3|TAC1|CSF1|IFNLR1|CALCA|PLA2G6|NME1|NLRP3|TSLP|JAK1|IL17A|ACTB|MTOR|CD2|CD40LG|JUN|SRC|TLR4|IL2RA|JAK2|CD9|MAPK8|INS|BCL2|RELA|IL6|CD8A|MAPK9|TNF|GPI|TRPV4|IL10|AKT1|FPR2|PHB	124	720|771|543|765|453|408|357|729|417|717|648|519|606|501|309|414|354|495|477|363|582|621|600|576|378|498|738|741|750|345|687|534|768|744|759|762|396|657|603|615|513|756|690|333|381|714|702|405|387|735|708|366	5.16e-20		GO:0002682	1.66421	0
923	41	GO Biological Process		Positive regulation of transport	8.78e-17	CD4|IL2RB|CCL2|IL2|IFNG|GRM6|IL4|IL5|TRPM4|CDH1|P2RX3|IL1B|TP53|EGFR|BICD1|TRPV3|IL13|TAC1|PLA2G6|P2RX2|HTR3A|ACTB|PTGS2|SRC|TLR4|IL2RG|JAK2|G6PD|MAPK8|INS|BCL2|CACNA1I|IL6|ATP2B1|TNF|GPI|IL10|AKT1|ENSP00000459962|FPR2|ABCB1	124	720|747|771|543|765|561|453|408|357|348|372|717|726|723|426|459|414|477|600|555|330|750|438|744|759|753|396|468|603|615|513|567|690|480|714|702|387|735|627|708|465	2.12e-19		GO:0051050	1.60565	0
1447	50	GO Biological Process		Response to endogenous stimulus	1.08e-16	GLRA2|CCL2|CAT|HCN2|TRPM4|G6PC|CDH1|UCP1|MAPK3|P2RX3|BCHE|STAT3|TP53|EGFR|CATSPER3|CGB5|CXCL8|HCN1|CASP3|GBA|TAC1|CASP9|CALCA|NLRP3|STAT5A|HTR3A|ACTB|MTOR|PTGS2|NGF|JUN|SRC|TLR4|P2RY4|TH|JAK2|CD9|INS|TRPM2|BCL2|RELA|IL6|ATP2B1|TNF|TRPV4|IL10|AKT1|ENSP00000459962|FPR2|PHB	124	360|771|681|327|357|612|348|666|729|372|636|648|726|723|393|420|354|471|495|510|477|390|621|378|516|330|750|345|438|711|768|744|759|570|597|396|657|615|315|513|756|690|480|714|405|387|735|627|708|366	2.69e-19		GO:0009719	1.59666	0
2740	68	GO Biological Process		Regulation of localization	1.25e-16	CD4|TRPM5|IL2RB|CCL2|IL2|IFNG|GRM6|IL4|IL5|OPRD1|CTSD|HCN2|TRPM4|SPX|CDH1|MAPK3|P2RX3|IL1B|STAT3|PLCZ1|TP53|EGFR|BICD1|CATSPER3|HMGCR|TRPV3|IL13|CXCL8|HCN1|TAC1|CSF1|CALCA|PLA2G6|STAT5A|P2RX2|HTR3A|ACTB|TRPV6|MTOR|PTGS2|CD40LG|JUN|CACNA1B|PKIG|SRC|TLR4|IL2RG|P2RY4|JAK2|CD9|G6PD|MAPK8|INS|TRPM2|BCL2|CACNA1I|IL6|ATP2B1|TNF|GPI|TRPV4|IL10|KCNC3|AKT1|ENSP00000459962|FPR2|ABCB1|CYP1B1	124	720|672|747|771|543|765|561|453|408|411|660|327|357|450|348|729|372|717|648|573|726|723|426|393|675|459|414|354|471|477|363|621|600|516|555|330|750|435|345|438|534|768|639|546|744|759|753|570|396|657|468|603|615|315|513|567|690|480|714|702|405|387|528|735|627|708|465|633	3.2e-19		GO:0032879	1.59031	0
858	39	GO Biological Process		Response to lipid	3.43e-16	CD4|MPO|CCL2|CAT|UCP1|MAPK3|TYR|IL1B|BCHE|STAT3|EGFR|IL18|CATSPER3|CSF2|IL13|CXCL8|CASP3|GBA|TAC1|CASP9|NME1|NLRP3|PTGS2|JUN|SRC|TLR4|P2RY4|TH|JAK2|MAPK8|BCL2|RELA|IL6|ATP2B1|TNF|IL10|CASP1|AKT1|PHB	124	720|324|771|681|666|729|651|717|636|648|723|606|393|309|414|354|495|510|477|390|576|378|438|768|744|759|570|597|396|603|513|756|690|480|714|387|474|735|366	9.09e-19		GO:0033993	1.54647	0
1019	42	GO Biological Process		Positive regulation of protein phosphorylation	3.58e-16	CD4|CCL2|IL2|IFNG|IL4|IL5|OPRD1|MAP3K10|CHI3L1|MAPK3|IL1B|STAT3|TP53|EGFR|IFNA1|IL18|HMGCR|TLR3|CSF2|AXIN2|IL13|CSF1|CALCA|PLA2G6|TSLP|MTOR|PTGS2|NGF|CD40LG|JUN|SRC|TLR4|JAK2|GPRC5C|INS|BCL2|IL6|TNF|TRPV4|AKT1|FPR2|PHB	124	720|771|543|765|453|408|411|429|318|729|717|648|726|723|630|606|675|501|309|585|414|363|621|600|498|345|438|711|534|768|744|759|396|444|615|513|690|714|405|735|708|366	9.76e-19		GO:0001934	1.54461	0
1715	53	GO Biological Process		Positive regulation of protein metabolic process	6.71e-16	CD4|CCL2|IL2|IFNG|IL4|IL5|OPRD1|CTSD|DAZL|MAP3K10|CHI3L1|MAPK3|IL1B|STAT3|TP53|EGFR|IFNA1|IL18|HMGCR|TLR3|CSF2|AXIN2|IL13|CASP3|GBA|CSF1|CASP9|CALCA|PLA2G6|NLRP3|TSLP|MTOR|PTGS2|NGF|CD40LG|JUN|SRC|TLR4|JAK2|GPRC5C|FZR1|MAPK8|INS|BCL2|RELA|IL6|MAPK9|TNF|TRPV4|CASP1|AKT1|FPR2|PHB	124	720|771|543|765|453|408|411|660|447|429|318|729|717|648|726|723|630|606|675|501|309|585|414|495|510|363|390|621|600|378|498|345|438|711|534|768|744|759|396|444|351|603|615|513|756|690|381|714|405|474|735|708|366	1.88e-18		GO:0051247	1.51733	0
742	36	GO Biological Process		Regulation of cytokine production	1.22e-15	CD4|EPX|IL2|IFNG|IL4|TRPM4|MAPK3|PRKCQ|IL1B|STAT3|IL18|TLR3|CSF2|IL13|GBA|CALCA|NLRP3|TSLP|IL17A|PTGS2|CD2|CD40LG|SRC|TLR4|JAK2|INS|HPSE|RELA|IL6|ATP2B1|TNF|TRPV4|IL10|CASP1|CYP1B1|PHB	124	720|624|543|765|453|357|729|417|717|648|606|501|309|414|510|621|378|498|741|438|687|534|744|759|396|615|342|756|690|480|714|405|387|474|633|366	3.51e-18		GO:0001817	1.49136	0
5320	94	GO Biological Process		Cell communication	1.46e-15	CD4|IL2RB|GLRA2|CCL2|IL2|IFNG|GRM6|IL4|IL5|OPRD1|HCN2|TRPM4|MAP3K10|CHI3L1|SPX|MAPK3|PRKCQ|P2RX3|IL1B|STAT3|KNG1|ANK1|PLCZ1|TP53|EGFR|IFNA1|IL18|HPGDS|ALB|TLR3|CSF2|CGB5|AXIN2|IL13|CXCL8|CASP3|GBA|SLC17A8|TAC1|CSF1|IFNLR1|IL25|CASP9|CALCA|PLA2G6|NLRP3|TSLP|STAT5A|JAK1|P2RX2|IL17A|TAS1R3|HTR3A|ACTB|MTOR|PTGS2|CD2|NGF|CD40LG|JUN|CACNA1B|PKIG|SRC|TLR4|IL2RG|P2RY4|IL2RA|TH|JAK2|GPRC5C|FZR1|MAPK8|INS|…	124	720|747|360|771|543|765|561|453|408|411|327|357|429|318|450|729|417|372|717|648|549|432|573|726|723|630|606|684|732|501|309|420|585|414|354|495|510|645|477|363|582|504|390|621|600|378|498|516|738|555|741|642|330|750|345|438|687|711|534|768|639|546|744|759|753|570|762|597|396|444|351|603|615|315|513|756|567|690|333|339|480|381|714|702|405|387|579|474|423|735|627|708|633|366	4.33e-18		GO:0007154	1.48356	0
1823	54	GO Biological Process		Positive regulation of cell communication	1.62e-15	CD4|CCL2|IL2|IFNG|IL4|IL5|CAT|TRPM4|MAP3K10|CHI3L1|MAPK3|P2RX3|IL1B|STAT3|TP53|EGFR|IL18|HMGCR|TLR3|CSF2|AXIN2|IL13|GBA|TAC1|CSF1|PLA2G6|TSLP|P2RX2|MTOR|PTGS2|TNR|NGF|CD40LG|JUN|SRC|TLR4|JAK2|MAPK8|INS|BCL2|HPSE|RELA|IL6|IRAK4|MAPK9|TNF|TRPV4|IL10|MME|CASP1|AKT1|FPR2|CYP1B1|PHB	124	720|771|543|765|453|408|681|357|429|318|729|372|717|648|726|723|606|675|501|309|585|414|510|477|363|600|498|555|345|438|609|711|534|768|744|759|396|603|615|513|342|756|690|339|381|714|405|387|678|474|735|708|633|366	4.93e-18		GO:0010647	1.47905	0
1013	41	GO Biological Process		Regulation of response to external stimulus	1.67e-15	CCL2|IL2|IFNG|IL4|SPX|MAPK3|PRKCQ|IL1B|STAT3|KNG1|EGFR|IL18|HMGCR|TLR3|IL13|CXCL8|GBA|TAC1|CSF1|IFNLR1|NLRP3|TSLP|JAK1|IL17A|MTOR|PTGS2|TNR|SRC|TLR4|IL2RA|JAK2|CD9|INS|HPSE|RELA|IL6|TNF|TRPV4|IL10|CASP1|FPR2	124	771|543|765|453|450|729|417|717|648|549|723|606|675|501|414|354|510|477|363|582|378|498|738|741|345|438|609|744|759|762|396|657|615|342|756|690|714|405|387|474|708	5.2e-18		GO:0032101	1.47773	0
3227	72	GO Biological Process		Regulation of multicellular organismal process	1.69e-15	CD4|EPX|IL2|IFNG|IL4|IL5|OPRD1|TRPM4|CHI3L1|SPX|SGCA|ATRN|UCP1|MAPK3|PRKCQ|P2RX3|IL1B|STAT3|KNG1|TP53|EGFR|IL18|HMGCR|HPGDS|TLR3|CSF2|TRPV3|AXIN2|IL13|CXCL8|GBA|TAC1|TRPM8|CSF1|CALCA|NME1|NLRP3|TSLP|STAT5A|JAK1|IL17A|MTOR|PTGS2|TNR|CD2|NGF|CD40LG|JUN|CACNA1B|SRC|TLR4|IL2RA|TH|JAK2|CD9|G6PD|INS|BCL2|HPSE|RELA|IL6|ATP2B1|TNF|GPI|TRPV4|IL10|MME|CASP1|AKT1|ENSP00000459962|CYP1B1|PHB	124	720|624|543|765|453|408|411|357|318|450|540|618|666|729|417|372|717|648|549|726|723|606|675|684|501|309|459|585|414|354|510|477|486|363|621|576|378|498|516|738|741|345|438|609|687|711|534|768|639|744|759|762|597|396|657|468|615|513|342|756|690|480|714|702|405|387|678|474|735|627|633|366	5.38e-18		GO:0051239	1.47721	0
1899	55	GO Biological Process		Interspecies interaction between organisms	1.74e-15	CD4|IL2RB|MPO|EPX|CCL2|IFNG|IL4|ODC1|CDH1|MAPK3|IL1B|STAT3|KNG1|AMBP|TP53|EGFR|IFNA1|IL18|BICD1|CA3|TLR3|CSF2|IL13|CXCL8|CASP3|TAC1|CSF1|IFNLR1|IL25|CASP9|CALCA|PLA2G6|NLRP3|TSLP|TUBB4B|JAK1|IL17A|PTGS2|JUN|SRC|TLR4|IL2RG|TH|JAK2|MAPK8|BCL2|RELA|IL6|IRAK4|TNF|IL10|CASP1|AKT1|FPR2|PHB	124	720|747|324|624|771|765|453|531|348|729|717|648|549|519|726|723|630|606|426|525|501|309|414|354|495|477|363|582|504|390|621|600|378|498|522|738|741|438|768|744|759|753|597|396|603|513|756|690|339|714|387|474|735|708|366	5.7e-18		GO:0044419	1.47595	0
1831	54	GO Biological Process		Positive regulation of signaling	1.78e-15	CD4|CCL2|IL2|IFNG|IL4|IL5|CAT|TRPM4|MAP3K10|CHI3L1|MAPK3|P2RX3|IL1B|STAT3|TP53|EGFR|IL18|HMGCR|TLR3|CSF2|AXIN2|IL13|GBA|TAC1|CSF1|PLA2G6|TSLP|P2RX2|MTOR|PTGS2|TNR|NGF|CD40LG|JUN|SRC|TLR4|JAK2|MAPK8|INS|BCL2|HPSE|RELA|IL6|IRAK4|MAPK9|TNF|TRPV4|IL10|MME|CASP1|AKT1|FPR2|CYP1B1|PHB	124	720|771|543|765|453|408|681|357|429|318|729|372|717|648|726|723|606|675|501|309|585|414|510|477|363|600|498|555|345|438|609|711|534|768|744|759|396|603|615|513|342|756|690|339|381|714|405|387|678|474|735|708|633|366	5.95e-18		GO:0023056	1.47496	0
1696	52	GO Biological Process		Regulation of cell death	1.82e-15	IL2RB|MPO|CCL2|IL2|IFNG|IL4|CTSD|CAT|MAP3K10|PRKCQ|IL1B|STAT3|KNG1|TP53|EGFR|HMGCR|ALB|TLR3|CSF2|AXIN2|IL13|CASP3|GBA|TAC1|CSF1|CASP9|PLA2G6|NME1|NLRP3|TSLP|MTOR|PTGS2|NGF|CD40LG|JUN|SRC|TLR4|JAK2|G6PD|MAPK8|INS|BCL2|RELA|IL6|MAPK9|TNF|IL10|CASP1|AKT1|ENSP00000459962|CYP1B1|PHB	124	747|324|771|543|765|453|660|681|429|417|717|648|549|726|723|675|732|501|309|585|414|495|510|477|363|390|600|576|378|498|345|438|711|534|768|744|759|396|468|603|615|513|756|690|381|714|387|474|735|627|633|366	6.22e-18		GO:0010941	1.47399	0
1252	45	GO Biological Process		Positive regulation of protein modification process	1.91e-15	CD4|CCL2|IL2|IFNG|IL4|IL5|OPRD1|MAP3K10|CHI3L1|MAPK3|IL1B|STAT3|TP53|EGFR|IFNA1|IL18|HMGCR|TLR3|CSF2|AXIN2|IL13|GBA|CSF1|CALCA|PLA2G6|TSLP|MTOR|PTGS2|NGF|CD40LG|JUN|SRC|TLR4|JAK2|GPRC5C|FZR1|INS|BCL2|IL6|MAPK9|TNF|TRPV4|AKT1|FPR2|PHB	124	720|771|543|765|453|408|411|429|318|729|717|648|726|723|630|606|675|501|309|585|414|510|363|621|600|498|345|438|711|534|768|744|759|396|444|351|615|513|690|381|714|405|735|708|366	6.69e-18		GO:0031401	1.4719	0
919	39	GO Biological Process		Positive regulation of cell population proliferation	2.4e-15	CD4|IL2|IFNG|IL4|IL5|ODC1|TRPM4|MAPK3|PRKCQ|IL1B|STAT3|EGFR|IL18|HMGCR|CSF2|IL13|TAC1|CSF1|NME1|TSLP|STAT5A|MTOR|PTGS2|CD40LG|JUN|TLR4|IL2RA|JAK2|FZR1|INS|BCL2|HPSE|RELA|IL6|IRAK4|TNF|IL10|AKT1|PHB	124	720|543|765|453|408|531|357|729|417|717|648|723|606|675|309|414|477|363|576|498|516|345|438|534|768|759|762|396|351|615|513|342|756|690|339|714|387|735|366	8.66e-18		GO:0008284	1.46198	0
1642	51	GO Biological Process		Regulation of cell population proliferation	2.4e-15	CD4|CCL2|IL2|IFNG|IL4|IL5|ODC1|TRPM4|MAPK3|PRKCQ|IL1B|BCHE|STAT3|TP53|EGFR|IL18|HMGCR|HPGDS|CSF2|AXIN2|IL13|CXCL8|CASP3|TAC1|CSF1|IFNLR1|NME1|TSLP|STAT5A|MTOR|PTGS2|NGF|CD40LG|JUN|SRC|TLR4|IL2RA|JAK2|CD9|FZR1|INS|BCL2|HPSE|RELA|IL6|IRAK4|TNF|IL10|AKT1|CYP1B1|PHB	124	720|771|543|765|453|408|531|357|729|417|717|636|648|726|723|606|675|684|309|585|414|354|495|477|363|582|576|498|516|345|438|711|534|768|744|759|762|396|657|351|615|513|342|756|690|339|714|387|735|633|366	8.59e-18		GO:0042127	1.46198	0
1147	43	GO Biological Process		Response to abiotic stimulus	2.69e-15	MPO|GRM6|OPRD1|CAT|CHI3L1|UCP1|MAPK3|P2RX3|TYR|IL1B|TP53|EGFR|HMGCR|TLR3|TRPV3|IL13|CASP3|GBA|TAC1|TRPM8|CASP9|CALCA|P2RX2|MTOR|PTGS2|JUN|SRC|TLR4|TRPM3|TH|CD9|MAPK8|TRPM2|BCL2|RELA|ATP2B1|TNF|TRPV4|MME|CASP1|TRPM1|AKT1|ENSP00000459962	124	324|561|411|681|318|666|729|372|651|717|726|723|675|501|459|414|495|510|477|486|390|621|555|345|438|768|744|759|369|597|657|603|315|513|756|480|714|405|678|474|423|735|627	1e-17		GO:0009628	1.45702	0
634	33	GO Biological Process		Response to bacterium	3.96e-15	CD4|MPO|EPX|CCL2|MAPK3|IL1B|IL18|CA3|TLR3|CSF2|IL13|CXCL8|CASP3|TAC1|CASP9|CALCA|PLA2G6|NLRP3|TSLP|PTGS2|JUN|SRC|TLR4|TH|JAK2|MAPK8|RELA|IL6|TNF|IL10|CASP1|AKT1|FPR2	124	720|324|624|771|729|717|606|525|501|309|414|354|495|477|390|621|600|378|498|438|768|744|759|597|396|603|756|690|714|387|474|735|708	1.54e-17		GO:0009617	1.44023	0
1164	43	GO Biological Process		Positive regulation of phosphate metabolic process	4.25e-15	CD4|CCL2|IL2|IFNG|IL4|IL5|OPRD1|MAP3K10|CHI3L1|MAPK3|IL1B|STAT3|TP53|EGFR|IFNA1|IL18|HMGCR|TLR3|CSF2|AXIN2|IL13|GBA|CSF1|CALCA|PLA2G6|TSLP|MTOR|PTGS2|NGF|CD40LG|JUN|SRC|TLR4|JAK2|GPRC5C|INS|BCL2|IL6|TNF|TRPV4|AKT1|FPR2|PHB	124	720|771|543|765|453|408|411|429|318|729|717|648|726|723|630|606|675|501|309|585|414|510|363|621|600|498|345|438|711|534|768|744|759|396|444|615|513|690|714|405|735|708|366	1.69e-17		GO:0045937	1.43716	0
313	25	GO Biological Process		Response to lipopolysaccharide	4.51e-15	MPO|CCL2|MAPK3|IL1B|IL18|CSF2|IL13|CXCL8|CASP3|TAC1|CASP9|NLRP3|PTGS2|JUN|SRC|TLR4|TH|JAK2|MAPK8|RELA|IL6|TNF|IL10|CASP1|AKT1	124	324|771|729|717|606|309|414|354|495|477|390|378|438|768|744|759|597|396|603|756|690|714|387|474|735	1.86e-17		GO:0032496	1.43458	0
351	26	GO Biological Process		Regulation of inflammatory response	5.29e-15	IL2|IFNG|IL4|IL1B|STAT3|EGFR|IL18|TLR3|IL13|GBA|TAC1|NLRP3|TSLP|IL17A|PTGS2|TLR4|IL2RA|JAK2|INS|RELA|IL6|TNF|TRPV4|IL10|CASP1|FPR2	124	543|765|453|717|648|723|606|501|414|510|477|378|498|741|438|759|762|396|615|756|690|714|405|387|474|708	2.23e-17		GO:0050727	1.42765	0
1635	50	GO Biological Process		Positive regulation of cellular protein metabolic process	8.81e-15	CD4|CCL2|IL2|IFNG|IL4|IL5|OPRD1|CTSD|DAZL|MAP3K10|CHI3L1|MAPK3|IL1B|STAT3|TP53|EGFR|IFNA1|IL18|HMGCR|TLR3|CSF2|AXIN2|IL13|GBA|CSF1|CASP9|CALCA|PLA2G6|NLRP3|TSLP|MTOR|PTGS2|NGF|CD40LG|JUN|SRC|TLR4|JAK2|GPRC5C|FZR1|INS|BCL2|IL6|MAPK9|TNF|TRPV4|CASP1|AKT1|FPR2|PHB	124	720|771|543|765|453|408|411|660|447|429|318|729|717|648|726|723|630|606|675|501|309|585|414|510|363|390|621|600|378|498|345|438|711|534|768|744|759|396|444|351|615|513|690|381|714|405|474|735|708|366	3.77e-17		GO:0032270	1.4055	0
1459	47	GO Biological Process		Regulation of protein phosphorylation	1.46e-14	CD4|CCL2|IL2|IFNG|IL4|IL5|OPRD1|MAP3K10|CHI3L1|MAPK3|IL1B|STAT3|AMBP|TP53|EGFR|IFNA1|IL18|HMGCR|TLR3|CSF2|AXIN2|IL13|CASP3|GBA|CSF1|CALCA|PLA2G6|TSLP|ACTB|MTOR|PTGS2|NGF|CD40LG|JUN|PKIG|SRC|TLR4|JAK2|GPRC5C|INS|BCL2|IL6|TNF|TRPV4|AKT1|FPR2|PHB	124	720|771|543|765|453|408|411|429|318|729|717|648|519|726|723|630|606|675|501|309|585|414|495|510|363|621|600|498|750|345|438|711|534|768|546|744|759|396|444|615|513|690|714|405|735|708|366	6.49e-17		GO:0001932	1.38356	0
929	38	GO Biological Process		Leukocyte activation	1.77e-14	CD4|MPO|EPX|IL2|IFNG|IL4|CTSD|CAT|CHI3L1|STAT3|TP53|IFNA1|IL18|TLR3|CSF2|IL13|CXCL8|CSF1|TUBB4B|MTOR|CD2|CD40LG|JUN|TLR4|JAK2|INS|TRPM2|BCL2|HPSE|IL6|CD8A|TNF|GPI|IL10|MME|ENSP00000459962|FPR2|PHB	124	720|324|624|543|765|453|660|681|318|648|726|630|606|501|309|414|354|363|522|345|687|534|768|759|396|615|315|513|342|690|333|714|702|387|678|627|708|366	8e-17		GO:0045321	1.3752	0
5239	91	GO Biological Process		Signaling	2.06e-14	CD4|IL2RB|GLRA2|CCL2|IL2|IFNG|GRM6|IL4|IL5|OPRD1|HCN2|TRPM4|MAP3K10|CHI3L1|SPX|MAPK3|PRKCQ|P2RX3|IL1B|STAT3|KNG1|ANK1|PLCZ1|TP53|EGFR|IFNA1|IL18|HPGDS|TLR3|CSF2|CGB5|AXIN2|IL13|CXCL8|CASP3|SLC17A8|TAC1|CSF1|IFNLR1|IL25|CASP9|CALCA|PLA2G6|NLRP3|TSLP|STAT5A|JAK1|P2RX2|IL17A|TAS1R3|HTR3A|ACTB|MTOR|PTGS2|CD2|NGF|CD40LG|JUN|CACNA1B|PKIG|SRC|TLR4|IL2RG|P2RY4|IL2RA|TH|JAK2|GPRC5C|FZR1|MAPK8|INS|TRPM2|BC…	124	720|747|360|771|543|765|561|453|408|411|327|357|429|318|450|729|417|372|717|648|549|432|573|726|723|630|606|684|501|309|420|585|414|354|495|645|477|363|582|504|390|621|600|378|498|516|738|555|741|642|330|750|345|438|687|711|534|768|639|546|744|759|753|570|762|597|396|444|351|603|615|315|513|756|567|690|333|339|381|714|702|405|387|579|474|423|735|627|708|633|366	9.44e-17		GO:0023052	1.36861	0
1676	50	GO Biological Process		Homeostatic process	2.17e-14	CD4|GSR|MPO|CCL2|IL2|TRPM4|G6PC|MAPK3|P2RX3|IL1B|STAT3|KNG1|TRPV5|PLCZ1|EGFR|IL18|ALB|SCNN1G|TRPV3|IL13|CASP3|GBA|TRPM7|TAC1|TRPM8|CSF1|CALCA|PLA2G6|NME1|P2RX2|ACTB|TRPV6|PTGS2|SRC|TLR4|P2RY4|IL2RA|TH|JAK2|G6PD|INS|TRPM2|BCL2|IL6|ATP2B1|TRPV4|TRPM1|AKT1|ENSP00000459962|FPR2	124	720|402|324|771|543|357|612|729|372|717|648|549|483|573|723|606|732|507|459|414|495|510|588|477|486|363|621|600|576|555|750|435|438|744|759|570|762|597|396|468|615|315|513|690|480|405|423|735|627|708	1.01e-16		GO:0042592	1.36635	0
4876	87	GO Biological Process		Signal transduction	3.89e-14	CD4|IL2RB|GLRA2|CCL2|IL2|IFNG|GRM6|IL4|IL5|OPRD1|TRPM4|MAP3K10|CHI3L1|SPX|MAPK3|PRKCQ|P2RX3|IL1B|STAT3|KNG1|ANK1|PLCZ1|TP53|EGFR|IFNA1|IL18|HPGDS|TLR3|CSF2|CGB5|AXIN2|IL13|CXCL8|CASP3|TAC1|CSF1|IFNLR1|IL25|CASP9|CALCA|PLA2G6|NLRP3|TSLP|STAT5A|JAK1|P2RX2|IL17A|TAS1R3|HTR3A|ACTB|MTOR|PTGS2|CD2|NGF|CD40LG|JUN|PKIG|SRC|TLR4|IL2RG|P2RY4|IL2RA|JAK2|GPRC5C|FZR1|MAPK8|INS|TRPM2|BCL2|RELA|CACNA1I|IL6|CD8A…	124	720|747|360|771|543|765|561|453|408|411|357|429|318|450|729|417|372|717|648|549|432|573|726|723|630|606|684|501|309|420|585|414|354|495|477|363|582|504|390|621|600|378|498|516|738|555|741|642|330|750|345|438|687|711|534|768|546|744|759|753|570|762|396|444|351|603|615|315|513|756|567|690|333|339|381|714|702|405|387|579|474|423|735|627|708|633|366	1.85e-16		GO:0007165	1.34101	0
1437	46	GO Biological Process		Regulation of response to stress	4.04e-14	IL2|IFNG|IL4|MAP3K10|MAPK3|PRKCQ|IL1B|STAT3|KNG1|AMBP|TP53|EGFR|IL18|HMGCR|TLR3|AXIN2|IL13|GBA|TAC1|IFNLR1|CASP9|NLRP3|TSLP|JAK1|IL17A|MTOR|PTGS2|TNR|CD40LG|SRC|TLR4|IL2RA|JAK2|CD9|INS|BCL2|HPSE|RELA|IL6|TNF|TRPV4|IL10|CASP1|AKT1|FPR2|ABCB1	124	543|765|453|429|729|417|717|648|549|519|726|723|606|675|501|585|414|510|477|582|390|378|498|738|741|345|438|609|534|744|759|762|396|657|615|513|342|756|690|714|405|387|474|735|708|465	1.95e-16		GO:0080134	1.33936	0
1654	49	GO Biological Process		Positive regulation of signal transduction	6.12e-14	CD4|CCL2|IL2|IFNG|IL4|IL5|CAT|TRPM4|MAP3K10|CHI3L1|MAPK3|P2RX3|IL1B|STAT3|TP53|EGFR|IL18|HMGCR|TLR3|CSF2|AXIN2|IL13|CSF1|PLA2G6|TSLP|P2RX2|MTOR|NGF|CD40LG|JUN|SRC|TLR4|JAK2|MAPK8|INS|BCL2|HPSE|RELA|IL6|IRAK4|MAPK9|TNF|TRPV4|IL10|CASP1|AKT1|FPR2|CYP1B1|PHB	124	720|771|543|765|453|408|681|357|429|318|729|372|717|648|726|723|606|675|501|309|585|414|363|600|498|555|345|711|534|768|744|759|396|603|615|513|342|756|690|339|381|714|405|387|474|735|708|633|366	3e-16		GO:0009967	1.32132	0
1870	52	GO Biological Process		Regulation of protein modification process	6.99e-14	CD4|CCL2|IL2|IFNG|IL4|IL5|OPRD1|MAP3K10|CHI3L1|MAPK3|IL1B|STAT3|AMBP|TP53|EGFR|IFNA1|IL18|HMGCR|TLR3|CSF2|AXIN2|IL13|CASP3|GBA|CSF1|CALCA|PLA2G6|TSLP|ACTB|MTOR|PTGS2|NGF|CD40LG|JUN|PKIG|SRC|TLR4|JAK2|GPRC5C|G6PD|FZR1|MAPK8|INS|BCL2|RELA|IL6|MAPK9|TNF|TRPV4|AKT1|FPR2|PHB	124	720|771|543|765|453|408|411|429|318|729|717|648|519|726|723|630|606|675|501|309|585|414|495|510|363|621|600|498|750|345|438|711|534|768|546|744|759|396|444|468|351|603|615|513|756|690|381|714|405|735|708|366	3.48e-16		GO:0031399	1.31555	0
6933	105	GO Biological Process		Multicellular organismal process	7.94e-14	CD4|TRPM5|GLRA2|MPO|CCL2|IL2|IFNG|GRM6|IL4|ODC1|OPRD1|CAT|DAZL|TRPM4|G6PC|CHI3L1|SPX|CDH1|SGCA|ATRN|UCP1|MAPK3|PRKCQ|P2RX3|TYR|IL1B|BCHE|STAT3|KNG1|AMBP|TRPV5|PLCZ1|TP53|EGFR|IFNA1|IL18|CATSPER3|HMGCR|ALB|TLR3|CSF2|SCNN1G|CGB5|AXIN2|CXCL8|HCN1|CASP3|GBA|SLC17A8|TAC1|TRPM8|CSF1|IL25|CASP9|CALCA|PLA2G6|NME1|NLRP3|STAT5A|P2RX2|TAS1R3|HTR3A|ACTB|MTOR|PTGS2|TNR|TPM3|NGF|CD40LG|JUN|CACNA1B|SRC|TLR4|TRP…	124	720|672|360|324|771|543|765|561|453|531|411|681|447|357|612|318|450|348|540|618|666|729|417|372|651|717|636|648|549|519|483|573|726|723|630|606|393|675|732|501|309|507|420|585|354|471|495|510|645|477|486|363|504|390|621|600|576|378|516|555|642|330|750|345|438|609|489|711|534|768|639|744|759|369|696|597|462|396|657|705|468|351|615|315|513|342|756|567|690|333|339|480|714|405|387|678|474|423|735|627…	4.02e-16		GO:0032501	1.31002	0
719	33	GO Biological Process		Positive regulation of cell death	1.02e-13	CCL2|IFNG|CTSD|MAP3K10|KNG1|TP53|HMGCR|TLR3|AXIN2|CASP3|TAC1|CASP9|PLA2G6|NLRP3|MTOR|PTGS2|NGF|CD40LG|JUN|SRC|TLR4|JAK2|MAPK8|BCL2|IL6|MAPK9|TNF|IL10|CASP1|AKT1|ENSP00000459962|CYP1B1|PHB	124	771|765|660|429|549|726|675|501|585|495|477|390|600|378|345|438|711|534|768|744|759|396|603|513|690|381|714|387|474|735|627|633|366	5.22e-16		GO:0010942	1.29914	0
293	23	GO Biological Process		Cellular response to chemical stress	1.09e-13	GSR|MPO|CAT|UCP1|MAPK3|TP53|EGFR|CASP3|PTGS2|JUN|SRC|JAK2|G6PD|MAPK8|TRPM2|BCL2|RELA|IL6|MAPK9|TRPV4|CCS|AKT1|CYP1B1	124	402|324|681|666|729|726|723|495|438|768|744|396|468|603|315|513|756|690|381|405|654|735|633	5.67e-16		GO:0062197	1.29626	0
449	27	GO Biological Process		Response to nutrient levels	1.29e-13	CD4|MPO|CAT|G6PC|SPX|UCP1|MAPK3|TYR|BCHE|TP53|EGFR|HMGCR|ALB|GBA|MTOR|PTGS2|JUN|SRC|TH|G6PD|MAPK8|BCL2|RELA|ATP2B1|TRPV4|AKT1|ENSP00000459962	124	720|324|681|612|450|666|729|651|636|726|723|675|732|510|345|438|768|744|597|468|603|513|756|480|405|735|627	6.82e-16		GO:0031667	1.28894	0
1181	41	GO Biological Process		Cellular response to endogenous stimulus	1.7e-13	GLRA2|CCL2|HCN2|TRPM4|G6PC|CDH1|UCP1|MAPK3|P2RX3|STAT3|TP53|EGFR|CGB5|CXCL8|HCN1|CASP3|TAC1|CASP9|CALCA|NLRP3|STAT5A|HTR3A|ACTB|MTOR|PTGS2|NGF|JUN|SRC|TLR4|P2RY4|TH|JAK2|INS|TRPM2|RELA|ATP2B1|TNF|AKT1|ENSP00000459962|FPR2|PHB	124	360|771|327|357|612|348|666|729|372|648|726|723|420|354|471|495|477|390|621|378|516|330|750|345|438|711|768|744|759|570|597|396|615|315|756|480|714|735|627|708|366	9.14e-16		GO:0071495	1.27696	0
949	37	GO Biological Process		Positive regulation of immune system process	1.77e-13	CD4|CCL2|IL2|IFNG|IL4|IL5|MAPK3|PRKCQ|IL1B|STAT3|IL18|IL13|CXCL8|TAC1|CSF1|CALCA|PLA2G6|NLRP3|TSLP|IL17A|ACTB|CD2|CD40LG|JUN|SRC|TLR4|IL2RA|BCL2|RELA|IL6|TNF|GPI|TRPV4|IL10|AKT1|FPR2|PHB	124	720|771|543|765|453|408|729|417|717|648|606|414|354|477|363|621|600|378|498|741|750|687|534|768|744|759|762|513|756|690|714|702|405|387|735|708|366	9.64e-16		GO:0002684	1.2752	0
590	30	GO Biological Process		Cellular response to organonitrogen compound	1.84e-13	GLRA2|HCN2|TRPM4|G6PC|CDH1|MAPK3|P2RX3|STAT3|TP53|EGFR|HCN1|CASP3|NLRP3|STAT5A|HTR3A|ACTB|MTOR|PTGS2|SRC|TLR4|P2RY4|TH|JAK2|INS|TRPM2|RELA|TNF|AKT1|ENSP00000459962|FPR2	124	360|327|357|612|348|729|372|648|726|723|471|495|378|516|330|750|345|438|744|759|570|597|396|615|315|756|714|735|627|708	1.02e-15		GO:0071417	1.27352	0
645	31	GO Biological Process		Cellular response to nitrogen compound	2.47e-13	GLRA2|HCN2|TRPM4|G6PC|CDH1|MAPK3|P2RX3|STAT3|TP53|EGFR|TLR3|HCN1|CASP3|NLRP3|STAT5A|HTR3A|ACTB|MTOR|PTGS2|SRC|TLR4|P2RY4|TH|JAK2|INS|TRPM2|RELA|TNF|AKT1|ENSP00000459962|FPR2	124	360|327|357|612|348|729|372|648|726|723|501|471|495|378|516|330|750|345|438|744|759|570|597|396|615|315|756|714|735|627|708	1.39e-15		GO:1901699	1.26073	0
2257	56	GO Biological Process		Positive regulation of response to stimulus	3.8e-13	CD4|CCL2|IL2|IFNG|IL4|IL5|CAT|TRPM4|MAP3K10|CHI3L1|MAPK3|PRKCQ|P2RX3|IL1B|STAT3|TP53|EGFR|IL18|HMGCR|TLR3|CSF2|AXIN2|IL13|CXCL8|TAC1|CSF1|PLA2G6|NLRP3|TSLP|P2RX2|IL17A|ACTB|MTOR|PTGS2|NGF|CD40LG|JUN|SRC|TLR4|JAK2|MAPK8|INS|BCL2|HPSE|RELA|IL6|IRAK4|MAPK9|TNF|TRPV4|IL10|CASP1|AKT1|FPR2|CYP1B1|PHB	124	720|771|543|765|453|408|681|357|429|318|729|417|372|717|648|726|723|606|675|501|309|585|414|354|477|363|600|378|498|555|741|750|345|438|711|534|768|744|759|396|603|615|513|342|756|690|339|381|714|405|387|474|735|708|633|366	2.16e-15		GO:0048584	1.24202	0
393	25	GO Biological Process		Response to oxidative stress	4.66e-13	GSR|MPO|EPX|CAT|ATRN|UCP1|MAPK3|TP53|EGFR|CA3|CASP3|PTGS2|JUN|SRC|JAK2|G6PD|MAPK8|TRPM2|BCL2|RELA|IL6|MAPK9|CCS|AKT1|CYP1B1	124	402|324|624|681|618|666|729|726|723|525|495|438|768|744|396|468|603|315|513|756|690|381|654|735|633	2.68e-15		GO:0006979	1.23316	0
1550	46	GO Biological Process		Regulation of apoptotic process	5.31e-13	IL2RB|MPO|CCL2|IL2|IFNG|IL4|CTSD|CAT|MAP3K10|PRKCQ|IL1B|KNG1|TP53|EGFR|HMGCR|ALB|TLR3|CSF2|IL13|CASP3|CASP9|PLA2G6|NME1|NLRP3|TSLP|MTOR|PTGS2|NGF|CD40LG|JUN|SRC|JAK2|G6PD|MAPK8|INS|BCL2|RELA|IL6|MAPK9|TNF|IL10|CASP1|AKT1|ENSP00000459962|CYP1B1|PHB	124	747|324|771|543|765|453|660|681|429|417|717|549|726|723|675|732|501|309|414|495|390|600|576|378|498|345|438|711|534|768|744|396|468|603|615|513|756|690|381|714|387|474|735|627|633|366	3.1e-15		GO:0042981	1.22749	0
188	19	GO Biological Process		Regulation of reactive oxygen species metabolic process	5.68e-13	IFNG|UCP1|IL1B|STAT3|TP53|EGFR|MTOR|PTGS2|TLR4|JAK2|G6PD|INS|BCL2|TNF|IL10|AKT1|ENSP00000459962|FPR2|CYP1B1	124	765|666|717|648|726|723|345|438|759|396|468|615|513|714|387|735|627|708|633	3.36e-15		GO:2000377	1.22457	0
6112	96	GO Biological Process		Positive regulation of biological process	7.91e-13	CD4|IL2RB|EPX|CCL2|IL2|IFNG|GRM6|IL4|IL5|ODC1|OPRD1|CTSD|CAT|DAZL|TRPM4|MAP3K10|CHI3L1|SPX|CDH1|UCP1|MAPK3|PRKCQ|P2RX3|IL1B|STAT3|KNG1|ANK1|TP53|EGFR|IFNA1|IL18|BICD1|HMGCR|TLR3|CSF2|TRPV3|AXIN2|IL13|CXCL8|CASP3|GBA|TAC1|TRPM8|CSF1|IL25|CASP9|CALCA|PLA2G6|NME1|NLRP3|TSLP|STAT5A|JAK1|P2RX2|IL17A|HTR3A|ACTB|MTOR|PTGS2|TNR|CD2|NGF|CD40LG|JUN|SRC|TLR4|IL2RG|IL2RA|JAK2|PAX3|GPRC5C|G6PD|FZR1|MAPK8|INS|…	124	720|747|624|771|543|765|561|453|408|531|411|660|681|447|357|429|318|450|348|666|729|417|372|717|648|549|432|726|723|630|606|426|675|501|309|459|585|414|354|495|510|477|486|363|504|390|621|600|576|378|498|516|738|555|741|330|750|345|438|609|687|711|534|768|744|759|753|762|396|705|444|468|351|603|615|513|342|756|567|690|339|480|381|714|702|405|387|678|474|654|735|627|708|465|633|366	4.92e-15		GO:0048518	1.21018	0
537	28	GO Biological Process		Cellular response to organic cyclic compound	9.06e-13	CCL2|HCN2|TRPM4|CDH1|MAPK3|P2RX3|IL1B|STAT3|EGFR|IL18|TLR3|HCN1|CASP3|CASP9|HTR3A|ACTB|PTGS2|SRC|P2RY4|JAK2|TRPM2|ATP2B1|TNF|IL10|AKT1|ENSP00000459962|CYP1B1|PHB	124	771|327|357|348|729|372|717|648|723|606|501|471|495|390|330|750|438|744|570|396|315|480|714|387|735|627|633|366	5.71e-15		GO:0071407	1.20429	0
5591	91	GO Biological Process		Localization	1.1e-12	CD4|TRPM5|GLRA2|DCTN6|MPO|EPX|CCL2|CTSD|CAT|HCN2|TRPM4|G6PC|CHI3L1|SPX|CDH1|UCP1|MAPK3|PRKCQ|P2RX3|IL1B|OSBP|STAT3|KNG1|AMBP|TRPV5|ANK1|PLCZ1|TP53|EGFR|BICD1|CATSPER3|CA3|ALB|CSF2|SCNN1G|TRPV3|AXIN2|CXCL8|HCN1|SLC17A8|TRPM7|TRPM8|CALCA|PLA2G6|NME1|NLRP3|STAT5A|TUBB4B|P2RX2|IL17A|HTR3A|ACTB|TRPV6|TRPM6|MTOR|TNR|CD2|CD40LG|CACNA1B|SRC|TLR4|P2RY4|TRPM3|HBD|TH|CD9|MAPK8|INS|TRPM2|BCL2|HPSE|CACNA1I|IL…	124	720|672|360|399|324|624|771|660|681|327|357|612|318|450|348|666|729|417|372|717|669|648|549|519|483|432|573|726|723|426|393|525|732|309|507|459|585|354|471|645|588|486|621|600|576|378|516|522|555|741|330|750|435|492|345|609|687|534|639|744|759|570|369|696|597|657|603|615|315|513|342|567|690|339|480|381|714|702|405|387|678|579|528|654|423|735|627|708|465|633|366	7.04e-15		GO:0051179	1.19586	0
346	23	GO Biological Process		Positive regulation of cell activation	2.48e-12	CD4|CCL2|IL2|IFNG|IL4|IL5|PRKCQ|IL1B|IL18|IL13|TAC1|NLRP3|TSLP|CD2|CD40LG|SRC|TLR4|IL2RA|JAK2|BCL2|IL6|IL10|AKT1	124	720|771|543|765|453|408|417|717|606|414|477|378|498|687|534|744|759|762|396|513|690|387|735	1.6e-14		GO:0050867	1.16055	0
207	19	GO Biological Process		Calcium ion transmembrane transport	2.59e-12	TRPM5|TRPM4|TRPV5|PLCZ1|CATSPER3|TRPV3|TRPM7|TRPM8|TRPV6|TRPM6|CACNA1B|TRPM3|TRPM2|CACNA1I|ATP2B1|TRPV4|TRPM1|ENSP00000459962|PHB	124	672|357|483|573|393|459|588|486|435|492|639|369|315|567|480|405|423|627|366	1.69e-14		GO:0070588	1.15867	0
244	20	GO Biological Process		Cellular response to oxidative stress	3.67e-12	GSR|MPO|CAT|UCP1|MAPK3|TP53|EGFR|JUN|SRC|JAK2|G6PD|MAPK8|TRPM2|BCL2|RELA|IL6|MAPK9|CCS|AKT1|CYP1B1	124	402|324|681|666|729|726|723|768|744|396|468|603|315|513|756|690|381|654|735|633	2.43e-14		GO:0034599	1.14353	0
674	30	GO Biological Process		Regulation of defense response	4.4e-12	IL2|IFNG|IL4|MAPK3|IL1B|STAT3|EGFR|IL18|TLR3|IL13|GBA|TAC1|IFNLR1|NLRP3|TSLP|JAK1|IL17A|PTGS2|SRC|TLR4|IL2RA|JAK2|INS|RELA|IL6|TNF|TRPV4|IL10|CASP1|FPR2	124	543|765|453|729|717|648|723|606|501|414|510|477|582|378|498|738|741|438|744|759|762|396|615|756|690|714|405|387|474|708	2.94e-14		GO:0031347	1.13565	0
1942	50	GO Biological Process		System process	4.63e-12	TRPM5|GLRA2|CCL2|GRM6|TRPM4|SPX|SGCA|MAPK3|P2RX3|TYR|IL1B|BCHE|KNG1|TRPV5|EGFR|HMGCR|SCNN1G|CASP3|SLC17A8|TAC1|TRPM8|CALCA|PLA2G6|P2RX2|TAS1R3|HTR3A|MTOR|PTGS2|TNR|TPM3|NGF|JUN|CACNA1B|SRC|TLR4|TRPM3|TH|PAX3|INS|BCL2|CACNA1I|ATP2B1|TNF|TRPV4|MME|TRPM1|AKT1|ENSP00000459962|ABCB1|CYP1B1	124	672|360|771|561|357|450|540|729|372|651|717|636|549|483|723|675|507|495|645|477|486|621|600|555|642|330|345|438|609|489|711|768|639|744|759|369|597|705|615|513|567|480|714|405|678|423|735|627|465|633	3.14e-14		GO:0003008	1.13344	0
1389	42	GO Biological Process		Positive regulation of developmental process	5.59e-12	CD4|IL2|IFNG|IL4|IL5|TRPM4|CHI3L1|IL1B|STAT3|TP53|IL18|HMGCR|TLR3|CSF2|AXIN2|IL13|CXCL8|CSF1|CALCA|NME1|NLRP3|JAK1|IL17A|MTOR|PTGS2|NGF|JUN|SRC|IL2RA|JAK2|INS|BCL2|HPSE|RELA|IL6|ATP2B1|MAPK9|TNF|IL10|MME|AKT1|CYP1B1	124	720|543|765|453|408|357|318|717|648|726|606|675|501|309|585|414|354|363|621|576|378|738|741|345|438|711|768|744|762|396|615|513|342|756|690|480|381|714|387|678|735|633	3.83e-14		GO:0051094	1.12526	0
2828	61	GO Biological Process		Regulation of protein metabolic process	5.59e-12	CD4|CCL2|IL2|IFNG|IL4|IL5|ODC1|OPRD1|CTSD|DAZL|MAP3K10|CHI3L1|CDH1|MAPK3|IL1B|STAT3|KNG1|AMBP|TP53|EGFR|IFNA1|IL18|HMGCR|TLR3|CSF2|AXIN2|IL13|CASP3|GBA|CSF1|CASP9|CALCA|PLA2G6|NLRP3|TSLP|ACTB|MTOR|PTGS2|NGF|CD40LG|JUN|PKIG|SRC|TLR4|JAK2|GPRC5C|G6PD|FZR1|MAPK8|INS|BCL2|RELA|IL6|MAPK9|TNF|TRPV4|IL10|CASP1|AKT1|FPR2|PHB	124	720|771|543|765|453|408|531|411|660|447|429|318|348|729|717|648|549|519|726|723|630|606|675|501|309|585|414|495|510|363|390|621|600|378|498|750|345|438|711|534|768|546|744|759|396|444|468|351|603|615|513|756|690|381|714|405|387|474|735|708|366	3.87e-14		GO:0051246	1.12526	0
85	14	GO Biological Process		Positive regulation of receptor signaling pathway via jak-stat	5.78e-12	IL2|IFNG|IL4|IL5|STAT3|IL18|CSF2|IL13|TSLP|JAK2|IL6|TNF|IL10|CYP1B1	124	543|765|453|408|648|606|309|414|498|396|690|714|387|633	4.05e-14		GO:0046427	1.12381	0
494	26	GO Biological Process		Divalent inorganic cation homeostasis	6.85e-12	CD4|IL2|TRPM4|P2RX3|KNG1|TRPV5|PLCZ1|EGFR|TRPV3|IL13|TRPM7|TAC1|TRPM8|CALCA|PLA2G6|P2RX2|TRPV6|P2RY4|JAK2|TRPM2|BCL2|ATP2B1|TRPV4|TRPM1|ENSP00000459962|FPR2	124	720|543|357|372|549|483|573|723|459|414|588|477|486|621|600|555|435|570|396|315|513|480|405|423|627|708	4.85e-14		GO:0072507	1.11643	0
88	14	GO Biological Process		Positive regulation of smooth muscle cell proliferation	8.67e-12	EGFR|IL18|HMGCR|IL13|MTOR|PTGS2|JUN|JAK2|IL6|IRAK4|TNF|IL10|AKT1|PHB	124	723|606|675|414|345|438|768|396|690|339|714|387|735|366	6.21e-14		GO:0048661	1.1062	0
2693	59	GO Biological Process		Regulation of cellular protein metabolic process	8.94e-12	CD4|CCL2|IL2|IFNG|IL4|IL5|OPRD1|CTSD|DAZL|MAP3K10|CHI3L1|MAPK3|IL1B|STAT3|KNG1|AMBP|TP53|EGFR|IFNA1|IL18|HMGCR|TLR3|CSF2|AXIN2|IL13|CASP3|GBA|CSF1|CASP9|CALCA|PLA2G6|NLRP3|TSLP|ACTB|MTOR|PTGS2|NGF|CD40LG|JUN|PKIG|SRC|TLR4|JAK2|GPRC5C|G6PD|FZR1|MAPK8|INS|BCL2|RELA|IL6|MAPK9|TNF|TRPV4|IL10|CASP1|AKT1|FPR2|PHB	124	720|771|543|765|453|408|411|660|447|429|318|729|717|648|549|519|726|723|630|606|675|501|309|585|414|495|510|363|390|621|600|378|498|750|345|438|711|534|768|546|744|759|396|444|468|351|603|615|513|756|690|381|714|405|387|474|735|708|366	6.54e-14		GO:0032268	1.10487	0
332	22	GO Biological Process		Positive regulation of leukocyte activation	8.99e-12	CD4|CCL2|IL2|IFNG|IL4|IL5|PRKCQ|IL1B|IL18|IL13|TAC1|NLRP3|TSLP|CD2|CD40LG|SRC|TLR4|IL2RA|BCL2|IL6|IL10|AKT1	124	720|771|543|765|453|408|417|717|606|414|477|378|498|687|534|744|759|762|513|690|387|735	6.65e-14		GO:0002696	1.10462	0
297	21	GO Biological Process		Positive regulation of cytosolic calcium ion concentration	1.06e-11	CD4|IL2|TRPM4|P2RX3|KNG1|TRPV5|PLCZ1|TRPV3|IL13|TAC1|CALCA|PLA2G6|P2RX2|TRPV6|P2RY4|JAK2|TRPM2|TRPV4|TRPM1|ENSP00000459962|FPR2	124	720|543|357|372|549|483|573|459|414|477|621|600|555|435|570|396|315|405|423|627|708	7.89e-14		GO:0007204	1.09747	0
340	22	GO Biological Process		Regulation of cytosolic calcium ion concentration	1.39e-11	CD4|IL2|TRPM4|P2RX3|KNG1|TRPV5|PLCZ1|TRPV3|IL13|TAC1|CALCA|PLA2G6|P2RX2|TRPV6|P2RY4|JAK2|TRPM2|ATP2B1|TRPV4|TRPM1|ENSP00000459962|FPR2	124	720|543|357|372|549|483|573|459|414|477|621|600|555|435|570|396|315|480|405|423|627|708	1.05e-13		GO:0051480	1.0857	0
424	24	GO Biological Process		Regulation of cell-cell adhesion	1.49e-11	CD4|CCL2|IL2|IFNG|IL4|CDH1|PRKCQ|IL1B|IL18|CASP3|NLRP3|JAK1|TNR|CD40LG|SRC|IL2RA|JAK2|CD9|RELA|IL6|TNF|TRPV4|IL10|AKT1	124	720|771|543|765|453|348|417|717|606|495|378|738|609|534|744|762|396|657|756|690|714|405|387|735	1.14e-13		GO:0022407	1.08268	0
999	35	GO Biological Process		Negative regulation of cell death	1.83e-11	IL2RB|MPO|CCL2|IL2|IL4|CAT|PRKCQ|IL1B|STAT3|TP53|EGFR|HMGCR|ALB|CSF2|IL13|CASP3|GBA|TAC1|CSF1|TSLP|MTOR|PTGS2|NGF|CD40LG|JUN|SRC|JAK2|MAPK8|INS|BCL2|RELA|IL6|TNF|IL10|AKT1	124	747|324|771|543|453|681|417|717|648|726|723|675|732|309|414|495|510|477|363|498|345|438|711|534|768|744|396|603|615|513|756|690|714|387|735	1.41e-13		GO:0060548	1.07375	0
473	25	GO Biological Process		Cellular divalent inorganic cation homeostasis	1.84e-11	CD4|IL2|TRPM4|P2RX3|KNG1|TRPV5|PLCZ1|TRPV3|IL13|TRPM7|TAC1|TRPM8|CALCA|PLA2G6|P2RX2|TRPV6|P2RY4|JAK2|TRPM2|BCL2|ATP2B1|TRPV4|TRPM1|ENSP00000459962|FPR2	124	720|543|357|372|549|483|573|459|414|588|477|486|621|600|555|435|570|396|315|513|480|405|423|627|708	1.44e-13		GO:0072503	1.07352	0
144	16	GO Biological Process		Positive regulation of inflammatory response	1.89e-11	IL2|IFNG|IL1B|STAT3|EGFR|IL18|TLR3|TAC1|TSLP|IL17A|PTGS2|TLR4|JAK2|IL6|TNF|TRPV4	124	543|765|717|648|723|606|501|477|498|741|438|759|396|690|714|405	1.49e-13		GO:0050729	1.07235	0
1124	37	GO Biological Process		Chemical homeostasis	1.94e-11	CD4|IL2|TRPM4|G6PC|MAPK3|P2RX3|STAT3|KNG1|TRPV5|PLCZ1|EGFR|IL18|SCNN1G|TRPV3|IL13|GBA|TRPM7|TAC1|TRPM8|CALCA|PLA2G6|NME1|P2RX2|TRPV6|SRC|P2RY4|TH|JAK2|INS|TRPM2|BCL2|ATP2B1|TRPV4|TRPM1|AKT1|ENSP00000459962|FPR2	124	720|543|357|612|729|372|648|549|483|573|723|606|507|459|414|510|588|477|486|621|600|576|555|435|744|570|597|396|615|315|513|480|405|423|735|627|708	1.54e-13		GO:0048878	1.07122	0
4114	74	GO Biological Process		Regulation of response to stimulus	2.17e-11	CD4|CCL2|IL2|IFNG|IL4|IL5|CAT|TRPM4|MAP3K10|CHI3L1|SPX|SGCA|MAPK3|PRKCQ|P2RX3|IL1B|STAT3|KNG1|AMBP|TP53|EGFR|IFNA1|IL18|BICD1|HMGCR|TLR3|CSF2|AXIN2|IL13|CXCL8|GBA|TAC1|CSF1|IFNLR1|CASP9|CALCA|PLA2G6|NLRP3|TSLP|JAK1|P2RX2|IL17A|ACTB|MTOR|PTGS2|TNR|NGF|CD40LG|JUN|SRC|TLR4|IL2RA|JAK2|CD9|G6PD|MAPK8|INS|BCL2|HPSE|RELA|IL6|CD8A|IRAK4|ATP2B1|MAPK9|TNF|TRPV4|IL10|CASP1|AKT1|FPR2|ABCB1|CYP1B1|PHB	124	720|771|543|765|453|408|681|357|429|318|450|540|729|417|372|717|648|549|519|726|723|630|606|426|675|501|309|585|414|354|510|477|363|582|390|621|600|378|498|738|555|741|750|345|438|609|711|534|768|744|759|762|396|657|468|603|615|513|342|756|690|333|339|480|381|714|405|387|474|735|708|465|633|366	1.74e-13		GO:0048583	1.06635	0
146	16	GO Biological Process		Positive regulation of leukocyte proliferation	2.23e-11	CD4|IL2|IL4|IL5|MAPK3|PRKCQ|IL1B|IL18|IL13|TAC1|CSF1|CD40LG|TLR4|IL2RA|BCL2|IL6	124	720|543|453|408|729|417|717|606|414|477|363|534|759|762|513|690	1.81e-13		GO:0070665	1.06517	0
3553	68	GO Biological Process		Regulation of signaling	2.28e-11	CD4|CCL2|IL2|IFNG|GRM6|IL4|IL5|CAT|TRPM4|MAP3K10|CHI3L1|CDH1|MAPK3|PRKCQ|P2RX3|IL1B|BCHE|STAT3|AMBP|TP53|EGFR|IFNA1|IL18|BICD1|HMGCR|TLR3|CSF2|AXIN2|IL13|CXCL8|GBA|TAC1|CSF1|CALCA|PLA2G6|NLRP3|TSLP|JAK1|P2RX2|MTOR|PTGS2|TNR|NGF|CD40LG|JUN|CACNA1B|SRC|TLR4|P2RY4|JAK2|MAPK8|INS|BCL2|HPSE|RELA|IL6|IRAK4|ATP2B1|MAPK9|TNF|TRPV4|IL10|MME|CASP1|AKT1|FPR2|CYP1B1|PHB	124	720|771|543|765|561|453|408|681|357|429|318|348|729|417|372|717|636|648|519|726|723|630|606|426|675|501|309|585|414|354|510|477|363|621|600|378|498|738|555|345|438|609|711|534|768|639|744|759|570|396|603|615|513|342|756|690|339|480|381|714|405|387|678|474|735|708|633|366	1.86e-13		GO:0023051	1.06421	0
896	33	GO Biological Process		Regulation of immune response	2.52e-11	CD4|IL2|IFNG|IL4|TRPM4|MAPK3|PRKCQ|IL1B|AMBP|IL18|TLR3|IL13|PLA2G6|NLRP3|JAK1|ACTB|CD40LG|JUN|SRC|TLR4|IL2RA|JAK2|MAPK8|INS|BCL2|RELA|IL6|CD8A|MAPK9|TNF|IL10|FPR2|PHB	124	720|543|765|453|357|729|417|717|519|606|501|414|600|378|738|750|534|768|744|759|762|396|603|615|513|756|690|333|381|714|387|708|366	2.12e-13		GO:0050776	1.05986	0
437	24	GO Biological Process		Regulation of dna-binding transcription factor activity	2.52e-11	IL5|OPRD1|CAT|MAP3K10|MAPK3|PRKCQ|IL1B|STAT3|IL18|TLR3|NLRP3|CD40LG|JUN|TLR4|JAK2|MAPK8|INS|RELA|IL6|MAPK9|TNF|IL10|AKT1|CYP1B1	124	408|411|681|429|729|417|717|648|606|501|378|534|768|759|396|603|615|756|690|381|714|387|735|633	2.12e-13		GO:0051090	1.05986	0
41	11	GO Biological Process		Glial cell activation	2.64e-11	IFNG|IL4|IL1B|EGFR|TLR3|IL13|JUN|JAK2|TNF|ENSP00000459962|FPR2	124	765|453|717|723|501|414|768|396|714|627|708	2.26e-13		GO:0061900	1.05784	0
5579	88	GO Biological Process		Positive regulation of cellular process	2.8e-11	CD4|IL2RB|CCL2|IL2|IFNG|IL4|IL5|ODC1|OPRD1|CTSD|CAT|DAZL|TRPM4|MAP3K10|CHI3L1|SPX|CDH1|MAPK3|PRKCQ|P2RX3|IL1B|STAT3|KNG1|ANK1|TP53|EGFR|IFNA1|IL18|BICD1|HMGCR|TLR3|CSF2|AXIN2|IL13|CXCL8|CASP3|GBA|TAC1|CSF1|IL25|CASP9|CALCA|PLA2G6|NME1|NLRP3|TSLP|STAT5A|JAK1|P2RX2|IL17A|HTR3A|MTOR|PTGS2|TNR|CD2|NGF|CD40LG|JUN|SRC|TLR4|IL2RG|IL2RA|JAK2|PAX3|GPRC5C|G6PD|FZR1|MAPK8|INS|BCL2|HPSE|RELA|CACNA1I|IL6|IRAK…	124	720|747|771|543|765|453|408|531|411|660|681|447|357|429|318|450|348|729|417|372|717|648|549|432|726|723|630|606|426|675|501|309|585|414|354|495|510|477|363|504|390|621|600|576|378|498|516|738|555|741|330|345|438|609|687|711|534|768|744|759|753|762|396|705|444|468|351|603|615|513|342|756|567|690|339|381|714|702|405|387|678|474|735|627|708|465|633|366	2.44e-13		GO:0048522	1.05528	0
442	24	GO Biological Process		Cellular calcium ion homeostasis	3.04e-11	CD4|IL2|TRPM4|P2RX3|KNG1|TRPV5|PLCZ1|TRPV3|IL13|TAC1|TRPM8|CALCA|PLA2G6|P2RX2|TRPV6|P2RY4|JAK2|TRPM2|BCL2|ATP2B1|TRPV4|TRPM1|ENSP00000459962|FPR2	124	720|543|357|372|549|483|573|459|414|477|486|621|600|555|435|570|396|315|513|480|405|423|627|708	2.67e-13		GO:0006874	1.05171	0
152	16	GO Biological Process		Regulation of production of molecular mediator of immune response	3.6e-11	IL2|IL4|IL5|TRPM4|MAPK3|IL1B|IL18|TLR3|IL13|NLRP3|CD40LG|TLR4|IL6|TNF|GPI|IL10	124	543|453|408|357|729|717|606|501|414|378|534|759|690|714|702|387	3.2e-13		GO:0002700	1.04437	0
969	34	GO Biological Process		Immune effector process	3.62e-11	MPO|EPX|IL2|IFNG|IL4|CTSD|CAT|CHI3L1|MAPK3|STAT3|TP53|IFNA1|IL18|TLR3|IFNLR1|PLA2G6|NLRP3|TUBB4B|ACTB|MTOR|CD40LG|SRC|TLR4|TRPM2|BCL2|HPSE|RELA|IL6|CD8A|IRAK4|GPI|MME|FPR2|PHB	124	324|624|543|765|453|660|681|318|729|648|726|630|606|501|582|600|378|522|750|345|534|744|759|315|513|342|756|690|333|339|702|678|708|366	3.24e-13		GO:0002252	1.04413	0
1842	47	GO Biological Process		Positive regulation of molecular function	3.76e-11	CD4|CCL2|IL2|IFNG|IL4|IL5|OPRD1|CTSD|CAT|MAP3K10|CHI3L1|MAPK3|PRKCQ|IL1B|STAT3|EGFR|IL18|TLR3|CASP3|CSF1|CASP9|CALCA|NME1|NLRP3|HTR3A|MTOR|NGF|CD40LG|JUN|SRC|TLR4|JAK2|GPRC5C|FZR1|MAPK8|INS|BCL2|RELA|IL6|TNF|IL10|CASP1|CCS|AKT1|FPR2|ABCB1|PHB	124	720|771|543|765|453|408|411|660|681|429|318|729|417|717|648|723|606|501|495|363|390|621|576|378|330|345|711|534|768|744|759|396|444|351|603|615|513|756|690|714|387|474|654|735|708|465|366	3.39e-13		GO:0044093	1.04248	0
3514	67	GO Biological Process		Regulation of cell communication	4.21e-11	CD4|CCL2|IL2|IFNG|GRM6|IL4|IL5|CAT|TRPM4|MAP3K10|CHI3L1|CDH1|MAPK3|PRKCQ|P2RX3|IL1B|BCHE|STAT3|AMBP|TP53|EGFR|IFNA1|IL18|BICD1|HMGCR|TLR3|CSF2|AXIN2|IL13|CXCL8|GBA|TAC1|CSF1|CALCA|PLA2G6|NLRP3|TSLP|JAK1|P2RX2|MTOR|PTGS2|TNR|NGF|CD40LG|JUN|CACNA1B|SRC|TLR4|P2RY4|JAK2|MAPK8|INS|BCL2|HPSE|RELA|IL6|IRAK4|MAPK9|TNF|TRPV4|IL10|MME|CASP1|AKT1|FPR2|CYP1B1|PHB	124	720|771|543|765|561|453|408|681|357|429|318|348|729|417|372|717|636|648|519|726|723|630|606|426|675|501|309|585|414|354|510|477|363|621|600|378|498|738|555|345|438|609|711|534|768|639|744|759|570|396|603|615|513|342|756|690|339|381|714|405|387|678|474|735|708|633|366	3.83e-13		GO:0010646	1.03757	0
1041	35	GO Biological Process		Positive regulation of intracellular signal transduction	4.87e-11	CD4|CCL2|CAT|MAP3K10|CHI3L1|MAPK3|P2RX3|IL1B|TP53|EGFR|IL18|HMGCR|TLR3|CSF1|PLA2G6|P2RX2|MTOR|NGF|CD40LG|JUN|SRC|TLR4|JAK2|INS|BCL2|HPSE|RELA|IL6|IRAK4|TNF|TRPV4|CASP1|AKT1|FPR2|PHB	124	720|771|681|429|318|729|372|717|726|723|606|675|501|363|600|555|345|711|534|768|744|759|396|615|513|342|756|690|339|714|405|474|735|708|366	4.48e-13		GO:1902533	1.03125	0
[truncated: 2,049 more rows]
